# Supplementary material for: Potential Regulatory Role in Mammalian Host Adaptation for a Small Intergenic Region of Lp17 in the Lyme Disease Spirochete
Source: Front Cell Infect Microbiol. 2022 May 2;12:892220. doi: 10.3389/fcimb.2022.892220 (PMC9108270; doi:10.3389/fcimb.2022.892220)
Supplement: Supplementary file 1 [file Table_1.xlsx]

## Sheet: Table S1.
Primer name	Sequencea, b, c	Application
P1050	CATGATGCTAGCAATATTTAACTTTCTAAATTCATCAATAACCCAAAG	Forward for amplification of Comp7Nstop/Comp7NΔstart sequence with NheI restriction site for ligation into pCompN backbone for in cis complementation
P1051	CATGATGCTAGCTTAATAAAAAGAAAACCCCTTAAAGATAAGAGG	Reverse for amplification of Comp7Nstop/Comp7NΔstart sequence with NheI restriction site for ligation into pCompN backbone for in cis complementation.
P199	TTGCTGATCAAGCTCAATATAACCA	flab forward for tissue burden qPCR.
P200	TTGAGACCCTGAAAGTGATGC	flab reverse for tissue burden qPCR.
P201	FAM-CAGCTGAAGAGCTTGGAATGCAGCCT-TAMRA	flab probe for tissue burden qPCR.
P202	AGAGGGAAATCGTGCGTGAC	actin forward for tissue burden qPCR.
P203	CAATAGTGATGACCTGGCCGT	actin reverse for tissue burden qPCR.
P1086	HEX-CACTGCCGCATCCTCTTCCTCCC-BHQ1	actin probe for tissue burden qPCR.
P931	GTACCCGGGGATCCAATATTTAACTTTCTAAATTCATCAATAACC	Forward for amplification of Comp7N/Comp7Nstop sequence with BamHI restriction site for ligation into pBSV2G for in trans complementation.
P932	CTCTAGAGGATCCTTAATAAAAAGAAAACCCCTTAAAGAT	Reverse for P931 with BamHI restriction site.
P411	GAGTTTCTGGTAAGATTAATGCTC	flab forward qRT-PCR.
P412	CATTTAAATTCCCTTCTGTTGTCTGA	flab reverse qRT-PCR.
P1001	GGTTTATTTAAAAGAATGTATGGTATGAAGTAAATATTG	SR0726 forward qRT-PCR.
P1003	CTAGCTTTGAATAATATTTGATCTTCTCTGC	SR0726 reverse qRT-PCR.
P975	CAGAAAAAAGAAAAGAAGCAGAAAAAC	Forward for amplification of bbd07 region with 500 bp downstream (5’ of lp17) and 300 bp upstream (3’ of lp17) flanking sequence.
P976	ATTATAAAAACAGCTTTTTCCTTTATTCTGG	Reverse for P975
P977	GAATTTGCCTCCTACCCGAGCTTCAAGGAAG	Forward for amplification of PflgB:GentR containing overlap with 300 bp bbd07 upstream sequence. Used with P978
P978	CCAAAGATAGTAATCTTAAAGATTTAGGTGGCGGTACTTGG	Reverse for P977 containing overlap with 500 bp bbd07 downstream sequence
P979	CGGGTAGGAGGCAAATTCTAATAATAAATGAATG	Forward for amplification of 300 bp bbd07 upstream sequence containing overlap with 5’ of PflgB:GentR. Used with P976
P980	CCACCTAAATCTTTAAGATTACTATCTTTGGGTTATTGATG	Reverse for amplification of 500 bp bbd07 downstream sequence containing overlap with 3’ of PflgB:GentR sequence
P1139	[Btn]CCTACTCTCCCGCGAACTCGC	Northern probe 5S
P1349	[Btn]CCCCTTAAAGATAAGAGGTTTATTTAAAAGAATGTATGGTATGAAG	Northern probe SR0726
	Table S1. Oligonucleotides used in this study in order of use.
	a Bold text indicates restriction modification recognition site. b Underlined text indicates overlap with neighboring segment for priming in overlapping extension PCR. c [Btn] indicates 5’ biotinylation of Northern blot probes.

## Sheet: Table S2.
Gene_id	readcount_∆d07	readcount_WT	log2.Fold_change	pvalue	qvalue
BB_0044	38.2429	5.66486	2.7551	2.5595e-07	5.4274e-07
BB_0046	21.1684	146.914	-2.795	8.3485e-25	5.0402e-24
BB_0050	97.7541	238.968	-1.2896	2.7235e-15	1.0276e-14
BB_0053	42.3368	108.154	-1.3531	3.5002e-08	7.9829e-08
BB_0084	406.693	1483.22	-1.8667	9.722e-146	9.978e-144
BB_0134	100.35	210.42	-1.0682	1.5753e-10	4.4174e-10
BB_0135	227.46	725.475	-1.6733	1.9222e-62	3.5228e-61
BB_0157	333.602	81.6187	2.0312	6.0932e-37	5.5836e-36
BB_0165	184.325	406.826	-1.1422	6.4029e-21	3.2857e-20
BB_0167	83.6751	230.47	-1.4617	1.4981e-17	6.4065e-17
BB_0169	454.022	1110.31	-1.2901	3.7884e-65	7.2003e-64
BB_0206	68.3979	315.89	-2.2074	8.2526e-40	8.6427e-39
BB_0225	82.5767	204.978	-1.3117	1.2181e-13	4.1398e-13
BB_0234	157.066	34.7345	2.1769	8.3166e-20	4.0646e-19
BB_0254	378.535	806.944	-1.092	2.9453e-37	2.8543e-36
BB_0263	195.808	474.208	-1.2761	2.3384e-28	1.6438e-27
BB_0332	1252.53	2718.61	-1.118	6.5755e-126	5.6239e-124
BB_0333	616.48	1510.06	-1.2925	3.4359e-88	1.102e-86
BB_0334	533.703	1273.77	-1.255	1.8523e-71	4.1328e-70
BB_0335	303.347	694.318	-1.1946	5.9666e-37	5.567e-36
BB_0360	45.6319	1.34168	5.0879	3.5081e-12	1.091e-11
BB_0365	521.621	2919.27	-2.4845	0	0
BB_0383	1192.02	2825.87	-1.2453	1.731e-154	2.2207e-152
BB_0409	94.8584	218.991	-1.207	6.5464e-13	2.1262e-12
BB_0416	169.747	475.326	-1.4855	2.8368e-35	2.554e-34
BB_0452	15.0775	39.9522	-1.4059	0.00056244	0.00077587
BB_0453	107.34	331.841	-1.6283	1.8931e-28	1.3492e-27
BB_0469	86.2712	20.9451	2.0423	9.1807e-11	2.6174e-10
BB_0525	90.1654	308.138	-1.7729	1.1445e-29	8.3901e-29
BB_0546	57.0149	126.714	-1.1522	1.3471e-07	2.9045e-07
BB_0548	165.952	334.078	-1.0094	1.3383e-14	4.9057e-14
BB_0561	732.007	1701.84	-1.2172	1.458e-90	4.988e-89
BB_0576	11.1833	29.666	-1.4075	0.0029336	0.0035929
BB_0584	104.844	241.427	-1.2034	5.0744e-14	1.7714e-13
BB_0590	39.6408	156.529	-1.9814	3.8616e-18	1.7083e-17
BB_0614	93.4605	44.4244	1.073	3.1209e-05	5.1662e-05
BB_0616	205.493	454.978	-1.1467	2.4175e-23	1.3939e-22
BB_0618	94.2593	241.278	-1.356	1.5847e-16	6.4034e-16
BB_0621	416.279	1357.11	-1.7049	3.3678e-118	2.1603e-116
BB_0622	62.2071	164.132	-1.3997	3.2095e-12	1.0043e-11
BB_0635	152.872	404.963	-1.4055	4.7743e-28	3.3108e-27
BB_0653	153.77	50.1638	1.6161	1.8868e-13	6.3285e-13
BB_0674	27.5589	65.8912	-1.2576	4.6955e-05	7.5298e-05
BB_0677	425.265	1201.1	-1.4979	1.8056e-87	5.4503e-86
BB_0689	56.7153	129.248	-1.1883	4.882e-08	1.0988e-07
BB_0701	86.3711	39.8776	1.115	3.5969e-05	5.8783e-05
BB_0733	194.709	922.85	-2.2448	4.1665e-115	2.3757e-113
BB_0746	25.1624	68.4255	-1.4433	4.1692e-06	7.6684e-06
BB_0748	151.074	397.956	-1.3973	2.2863e-27	1.5643e-26
BB_0756	30.155	68.351	-1.1806	7.9154e-05	0.00012053
BB_0757	569.75	1230.02	-1.1103	2.4978e-57	3.6623e-56
BB_0759	4.29359	18.0381	-2.0708	0.0024284	0.0030469
BB_0760	18.1729	114.043	-2.6497	1.2406e-18	5.7354e-18
BB_0770	149.876	498.806	-1.7347	1.237e-45	1.5114e-44
BB_0792	37.4441	79.5316	-1.0868	6.6697e-05	0.00010435
BB_0793	38.3428	111.136	-1.5353	8.3755e-10	2.2503e-09
BB_0820	23.465	7.15561	1.7134	0.0027241	0.0033766
BB_0834	244.535	637.818	-1.3831	3.202e-42	3.5721e-41
BB_0835	27.6587	55.8287	-1.0133	0.0015884	0.0020689
BB_A03	216.277	767.812	-1.8279	2.8226e-74	6.8975e-73
BB_A52	142.088	563.057	-1.9865	3.8414e-61	6.3589e-60
BB_A53	22.766	58.3629	-1.3582	4.8612e-05	7.7472e-05
BB_A57	8.28763	43.3064	-2.3855	3.051e-07	6.3644e-07
BB_A61	468.8	1260.36	-1.4268	1.7476e-85	4.9822e-84
BB_A68	383.827	894.899	-1.2213	1.0315e-48	1.3233e-47
BB_A69	82.6766	570.362	-2.7863	5.1192e-91	1.8764e-89
BB_B04	2316.24	1034.73	1.1625	9.2028e-109	3.9355e-107
BB_B28	123.116	346.525	-1.4929	2.404e-26	1.5616e-25
BB_D15	93.8599	28.1007	1.7399	1.358e-09	3.5554e-09
BB_D18	123.815	429.784	-1.7954	2.1817e-41	2.3324e-40
BB_G07	68.7973	155.709	-1.1784	2.6982e-09	6.9232e-09
BB_G08	70.6945	175.163	-1.309	7.7117e-12	2.3556e-11
BB_H26	59.1118	183.959	-1.6379	1.3289e-16	5.4123e-16
BB_H29	30.0551	70.2144	-1.2242	3.8702e-05	6.3049e-05
BB_I19	16.3756	62.4625	-1.9314	6.8874e-08	1.5367e-07
BB_I21	31.8525	142.74	-2.1639	1.8188e-18	8.3332e-18
BB_I22	23.5648	60.5991	-1.3627	3.3305e-05	5.4604e-05
BB_J19	218.873	527.95	-1.2703	3.5448e-31	2.7985e-30
BB_J34	594.313	1612.1	-1.4396	2.9445e-110	1.3736e-108
BB_K17	176.037	459.077	-1.3829	7.4043e-31	5.6711e-30
BB_K19	17.3741	55.3069	-1.6705	4.2566e-06	7.8011e-06
BB_K23	138.793	471.898	-1.7655	2.758e-44	3.1451e-43
BB_K32	32.5514	70.7362	-1.1197	0.00011753	0.00017482
BB_K47	70.8942	492.619	-2.7967	3.6708e-79	9.4186e-78
BB_K49	18.8718	119.409	-2.6616	1.6026e-19	7.686e-19
BB_K50	57.4143	337.059	-2.5535	7.2968e-50	9.8539e-49
BB_N41	7.48882	22.9576	-1.6162	0.0038012	0.0045789
BB_Q40	68.7973	252.161	-1.8739	2.3183e-26	1.5252e-25
BB_Q67	30.9538	103.831	-1.746	8.1656e-11	2.3541e-10
BB_S35	14.6781	35.3308	-1.2673	0.0027164	0.0033752
BB_S41	29.9553	65.8167	-1.1356	0.00017222	0.00024965
							Table S2. Differentially expressed transcripts with a log­2-fold change of at least (+/- 1) in the ΔSR0726 mutant versus wild type. DEGSeq R package (1.20.0) was used for analysis. A total of 91 transcripts were differentially expressed between the groups at this cut-off.

## Sheet: Table S3.
Gene_id	readcount_∆d07	readcount_WT	log2.Fold_change.	pvalue	qvalue	signature
BB_0001	0	0	NA	NA	NA	NA
BB_0002	175.438	172.48	0.024533	0.94858	0.47723	FALSE
BB_0004	125.313	225.998	-0.85077	3.7451e-08	8.5038e-08	FALSE
BB_0005	380.133	392.515	-0.046245	0.558	0.33927	FALSE
BB_0006	445.934	286.523	0.63818	7.4733e-09	1.8176e-08	FALSE
BB_0007	1502.66	1564.54	-0.058227	0.16213	0.12242	FALSE
BB_0008	121.319	133.497	-0.138	0.3989	0.2621	FALSE
BB_0009	59.0119	65.3695	-0.14761	0.53103	0.32727	FALSE
BB_0010	2034.76	1442.9	0.49589	1.457e-22	8.0393e-22	FALSE
BB_0011	309.937	399.447	-0.36603	0.00046588	0.00064789	FALSE
BB_0012	90.9642	106.887	-0.23271	0.22877	0.16398	FALSE
BB_0013	40.5395	54.0398	-0.41469	0.15004	0.1139	FALSE
BB_0014	114.13	152.728	-0.42029	0.014322	0.015168	FALSE
BB_0015	449.329	436.045	0.043296	0.76691	0.42226	FALSE
BB_0016	752.976	702.442	0.10022	0.25732	0.18039	FALSE
BB_0017	55.0179	102.489	-0.8975	0.00010711	0.00016072	FALSE
BB_0019	356.568	293.082	0.28287	0.018035	0.01851	FALSE
BB_0022	1360.07	1220.11	0.15667	0.012361	0.013326	FALSE
BB_0023	2668.42	2734.19	-0.035129	0.20503	0.14924	FALSE
BB_0024	2523.63	1970.77	0.35674	2.2081e-15	8.3934e-15	FALSE
BB_0025	597.009	635.06	-0.089142	0.2071	0.15032	FALSE
BB_0026	625.766	650.341	-0.055572	0.38515	0.25372	FALSE
BB_0027	3984.95	3002.52	0.40839	5.74e-30	4.269e-29	FALSE
BB_0028	3637.07	3263.03	0.15656	4.2716e-05	6.8933e-05	FALSE
BB_0029	14.7779	12.2242	0.27371	0.64145	0.37491	FALSE
BB_0030	65.6021	88.5507	-0.43276	0.055602	0.049796	FALSE
BB_0031	651.927	732.705	-0.16852	0.018283	0.018652	FALSE
BB_0032	600.104	747.016	-0.31593	2.7562e-05	4.5922e-05	FALSE
BB_0033	85.6721	76.6992	0.15961	0.52208	0.32396	FALSE
BB_0034	17587.6	19735.1	-0.1662	2.8544e-34	2.4827e-33	FALSE
BB_0035	553.474	442.53	0.32274	0.00077614	0.0010565	FALSE
BB_0036	1544.29	1363.59	0.17954	0.0020521	0.0026131	FALSE
BB_0037	353.173	408.317	-0.20932	0.032463	0.031491	FALSE
BB_0039	652.925	877.531	-0.42653	2.6772e-09	6.9038e-09	FALSE
BB_0040	26.6602	50.5365	-0.92264	0.0053853	0.0063095	FALSE
BB_0042	385.525	358.899	0.10325	0.40173	0.26329	FALSE
BB_0043	340.592	306.722	0.15111	0.2288	0.16398	FALSE
BB_0044	38.2429	5.66486	2.7551	2.5595e-07	5.4274e-07	TRUE
BB_0045	204.595	238.371	-0.22044	0.086925	0.072414	FALSE
BB_0046	21.1684	146.914	-2.795	8.3485e-25	5.0402e-24	TRUE
BB_0047	1205.1	1187.76	0.020915	0.91411	0.46794	FALSE
BB_0048	25932.1	28103	-0.11599	1.6095e-26	1.0726e-25	FALSE
BB_0050	97.7541	238.968	-1.2896	2.7235e-15	1.0276e-14	TRUE
BB_0051	24.763	47.3314	-0.93461	0.0064872	0.0074308	FALSE
BB_0052	635.551	542.559	0.22823	0.011131	0.012076	FALSE
BB_0053	42.3368	108.154	-1.3531	3.5002e-08	7.9829e-08	TRUE
BB_0054	256.317	244.409	0.068635	0.67493	0.38752	FALSE
BB_0055	2119.84	1983.74	0.095727	0.07132	0.061305	FALSE
BB_0056	5692.5	5515.93	0.045458	0.25556	0.17968	FALSE
BB_0057	11901.1	12378.1	-0.056689	0.00010853	0.00016238	FALSE
BB_0058	2104.56	1686.94	0.31911	8.8336e-11	2.5325e-10	FALSE
BB_0059	1609.5	1360.91	0.24204	1.7663e-05	3.0013e-05	FALSE
BB_0060	353.672	186.791	0.92099	1.0524e-12	3.3753e-12	FALSE
BB_0061	2626.68	2394.6	0.13346	0.0034761	0.004227	FALSE
BB_0062	15.0775	27.0572	-0.84361	0.05871	0.052035	FALSE
BB_0063	1010.89	990.754	0.029029	0.82236	0.43926	FALSE
BB_0064	1233.06	1218.99	0.016558	0.97258	0.48409	FALSE
BB_0065	692.466	941.186	-0.44274	1.879e-10	5.2404e-10	FALSE
BB_0066	1226.17	980.617	0.3224	5.7606e-07	1.1638e-06	FALSE
BB_0068	2118.94	1784.43	0.24788	4.4718e-07	9.1062e-07	FALSE
BB_0069	3655.14	2871.41	0.34817	1.1419e-20	5.8019e-20	FALSE
BB_0070	2082.29	1557.84	0.41863	4.0109e-17	1.6871e-16	FALSE
BB_0072	206.392	235.464	-0.19012	0.13631	0.10503	FALSE
BB_0073	8.08793	1.49075	2.4397	0.026762	0.026411	FALSE
BB_0074	798.808	833.181	-0.060783	0.29136	0.20016	FALSE
BB_0075	167.75	168.157	-0.0034982	0.90869	0.46771	FALSE
BB_0076	118.723	84.0039	0.49907	0.017631	0.018132	FALSE
BB_0080	27.7586	27.3553	0.021112	0.98654	0.48741	FALSE
BB_0081	0	0	-0.90012	0.74053	0.41622	FALSE
BB_0082	704.748	692.678	0.024923	0.89313	0.462	FALSE
BB_0083	1873.8	1712.87	0.12955	0.016952	0.017539	FALSE
BB_0084	406.693	1483.22	-1.8667	9.722e-146	9.978e-144	TRUE
BB_0085	67.1997	47.7041	0.49434	0.076809	0.06515	FALSE
BB_0086	641.443	634.241	0.01629	0.98288	0.48741	FALSE
BB_0087	6749.23	6563.41	0.040277	0.30213	0.20536	FALSE
BB_0088	4803.03	3478.52	0.46547	1.6498e-45	1.9689e-44	FALSE
BB_0089	509.34	446.406	0.19027	0.059958	0.053049	FALSE
BB_0090	777.639	661.447	0.23348	0.0040459	0.0048482	FALSE
BB_0092	482.48	405.41	0.25109	0.014745	0.015505	FALSE
BB_0093	3245.85	2598.98	0.32065	5.6215e-16	2.1854e-15	FALSE
BB_0095	492.465	445.959	0.14311	0.17246	0.12882	FALSE
BB_0096	839.247	1104.8	-0.39661	3.9353e-10	1.0857e-09	FALSE
BB_0097	545.286	747.463	-0.45499	5.9987e-09	1.4729e-08	FALSE
BB_0098	118.323	110.018	0.105	0.63583	0.3737	FALSE
BB_0099	297.656	300.983	-0.016037	0.79528	0.43278	FALSE
BB_0100	775.243	653.173	0.24718	0.0023456	0.0029574	FALSE
BB_0101	1126.32	936.341	0.26651	7.5144e-05	0.00011545	FALSE
BB_0102	127.909	99.7313	0.359	0.07277	0.062238	FALSE
BB_0103	566.854	458.481	0.30612	0.0012494	0.0016482	FALSE
BB_0104	3789.24	3190.58	0.24809	1.3685e-11	4.1554e-11	FALSE
BB_0105	950.98	870.823	0.12704	0.096146	0.078315	FALSE
BB_0106	396.308	424.641	-0.099619	0.25693	0.18036	FALSE
BB_0107	565.855	587.356	-0.053803	0.42099	0.27346	FALSE
BB_0108	1737.01	1818.57	-0.0662	0.094886	0.077659	FALSE
BB_0109	890.671	1716.53	-0.94653	1.0686e-61	1.8279e-60	FALSE
BB_0110	436.748	428.144	0.028705	0.88532	0.46153	FALSE
BB_0111	1553.78	1398.85	0.15154	0.0098826	0.01079	FALSE
BB_0112	2295.87	1961.08	0.22739	1.5066e-06	2.8742e-06	FALSE
BB_0113	1516.74	1432.46	0.082471	0.20092	0.14688	FALSE
BB_0114	578.037	610.836	-0.079622	0.26035	0.18177	FALSE
BB_0115	3359.98	3109.26	0.11188	0.0065998	0.007543	FALSE
BB_0116	503.848	447.524	0.17102	0.094614	0.077659	FALSE
BB_0117	59.7109	91.085	-0.60922	0.008649	0.009586	FALSE
BB_0118	571.048	569.84	0.0030541	0.89285	0.462	FALSE
BB_0120	1830.97	1283.54	0.51248	1.1471e-21	6.1964e-21	FALSE
BB_0121	1171.05	967.498	0.27547	2.9865e-05	4.9597e-05	FALSE
BB_0122	1610.4	1139.53	0.49898	2.2368e-18	1.0158e-17	FALSE
BB_0123	2912.45	2337.28	0.31741	3.1527e-14	1.1235e-13	FALSE
BB_0124	154.27	129.323	0.25448	0.16221	0.12242	FALSE
BB_0125	1695.27	1406.15	0.26976	8.7092e-07	1.7058e-06	FALSE
BB_0126	1204.6	1043.75	0.20678	0.0015961	0.0020735	FALSE
BB_0127	3652.55	2891.84	0.33692	1.8462e-19	8.7723e-19	FALSE
BB_0128	1153.68	734.195	0.652	2.478e-21	1.2845e-20	FALSE
BB_0129	248.329	206.022	0.26946	0.060221	0.05319	FALSE
BB_0130	131.703	104.725	0.33068	0.093107	0.076692	FALSE
BB_0131	1362.77	1137.89	0.26018	2.1297e-05	3.5994e-05	FALSE
BB_0132	3903.47	3914.57	-0.004094	0.56687	0.34385	FALSE
BB_0133	5396.15	7365.81	-0.44891	3.5514e-73	8.2839e-72	FALSE
BB_0134	100.35	210.42	-1.0682	1.5753e-10	4.4174e-10	TRUE
BB_0135	227.46	725.475	-1.6733	1.9222e-62	3.5228e-61	TRUE
BB_0136	163.356	292.709	-0.84145	5.4758e-10	1.4884e-09	FALSE
BB_0137	7991.17	7257.8	0.13887	9.4098e-08	2.0724e-07	FALSE
BB_0138	1.19821	2.45974	-1.0376	0.49923	0.31357	FALSE
BB_0139	857.22	662.192	0.37242	1.4628e-06	2.801e-06	FALSE
BB_0141	1675	1511.1	0.14856	0.008746	0.0096728	FALSE
BB_0142	1008.29	976.89	0.04565	0.63099	0.37133	FALSE
BB_0143	125.812	95.11	0.4036	0.046102	0.042858	FALSE
BB_0144	3277.91	2657.19	0.30287	1.4914e-14	5.4278e-14	FALSE
BB_0145	806.995	654.664	0.30181	0.0001464	0.00021464	FALSE
BB_0146	1313.94	1641.39	-0.32102	2.8312e-10	7.8534e-10	FALSE
BB_0147	63073	54908.8	0.19998	2.4635e-114	1.2642e-112	FALSE
BB_0151	1129.81	1207.06	-0.095415	0.065324	0.056434	FALSE
BB_0152	417.577	461.91	-0.14557	0.099948	0.080649	FALSE
BB_0153	641.143	557.69	0.20118	0.025258	0.025119	FALSE
BB_0154	5720.66	7046.11	-0.30065	4.9254e-35	4.3578e-34	FALSE
BB_0155	364.256	377.533	-0.051649	0.53197	0.32727	FALSE
BB_0156	13.8793	13.4913	0.040903	0.9619	0.48064	FALSE
BB_0157	333.602	81.6187	2.0312	6.0932e-37	5.5836e-36	TRUE
BB_0158	1418.08	1293.45	0.13272	0.032945	0.031849	FALSE
BB_0159	280.681	326.698	-0.21903	0.046309	0.042973	FALSE
BB_0160	70.4948	78.339	-0.15221	0.48102	0.30437	FALSE
BB_0161	974.046	998.729	-0.036104	0.43527	0.27956	FALSE
BB_0162	104.145	175.611	-0.75379	1.1882e-05	2.053e-05	FALSE
BB_0163	2715.05	2228.15	0.28513	4.546e-11	1.3331e-10	FALSE
BB_0164	42.1371	69.0218	-0.71196	0.0089208	0.0098448	FALSE
BB_0165	184.325	406.826	-1.1422	6.4029e-21	3.2857e-20	TRUE
BB_0166	355.37	444.99	-0.32445	0.00091934	0.0012318	FALSE
BB_0167	83.6751	230.47	-1.4617	1.4981e-17	6.4065e-17	TRUE
BB_0168	371.645	423.001	-0.18673	0.049425	0.045453	FALSE
BB_0169	454.022	1110.31	-1.2901	3.7884e-65	7.2003e-64	TRUE
BB_0170	991.72	730.543	0.44096	1.0606e-09	2.8056e-09	FALSE
BB_0171	866.107	767.439	0.17449	0.025144	0.025054	FALSE
BB_0172	567.952	528.174	0.10476	0.3007	0.2052	FALSE
BB_0174	163.057	137.522	0.24571	0.16559	0.12478	FALSE
BB_0175	980.437	761.029	0.36547	4.2548e-07	8.6989e-07	FALSE
BB_0176	1437.25	1313.13	0.13031	0.035358	0.033852	FALSE
BB_0177	103.845	109.421	-0.075461	0.64871	0.37701	FALSE
BB_0178	1818.49	1615.45	0.1708	0.0015082	0.0019744	FALSE
BB_0179	1372.55	1683.88	-0.29493	3.2403e-09	8.2317e-09	FALSE
BB_0180	907.645	1283.39	-0.49976	1.1712e-16	4.808e-16	FALSE
BB_0183	622.071	467.649	0.41165	6.1448e-06	1.0987e-05	FALSE
BB_0184	7.48882	0	3.3287	0.012532	0.013482	FALSE
BB_0185	53.1207	54.3379	-0.032685	0.86523	0.45482	FALSE
BB_0186	380.432	383.571	-0.011853	0.80024	0.43409	FALSE
BB_0187	485.276	419.945	0.2086	0.043257	0.040581	FALSE
BB_0189	1034.06	1239.71	-0.26169	5.153e-06	9.2459e-06	FALSE
BB_0190	2396.22	2593.01	-0.11387	0.001652	0.0021354	FALSE
BB_0192	6.39046	0	2.7214	0.036364	0.034685	FALSE
BB_0193	1.89717	3.05604	-0.68782	0.59321	0.35571	FALSE
BB_0194	533.304	577.592	-0.11509	0.13428	0.10377	FALSE
BB_0195	2482.29	2863.44	-0.20607	2.257e-08	5.2173e-08	FALSE
BB_0197	2345.9	1948.04	0.26812	8.8079e-09	2.132e-08	FALSE
BB_0198	2467.72	2176.95	0.18087	8.5297e-05	0.00012874	FALSE
BB_0200	1148.59	844.958	0.44291	4.3138e-11	1.2722e-10	FALSE
BB_0201	1957.18	1640.87	0.25431	6.3885e-07	1.272e-06	FALSE
BB_0202	854.125	1061.49	-0.31357	6.8684e-07	1.3609e-06	FALSE
BB_0203	387.921	438.654	-0.17732	0.056072	0.050129	FALSE
BB_0204	937.6	784.807	0.25664	0.00050785	0.00070245	FALSE
BB_0205	378.934	559.479	-0.56214	1.3065e-09	3.4381e-09	FALSE
BB_0206	68.3979	315.89	-2.2074	8.2526e-40	8.6427e-39	TRUE
BB_0209	1735.21	1847.56	-0.090514	0.029177	0.028628	FALSE
BB_0211	536.2	513.639	0.062016	0.59402	0.35571	FALSE
BB_0212	64.9031	76.6247	-0.23952	0.29565	0.20283	FALSE
BB_0213	11.383	12.0751	-0.085152	0.86711	0.45482	FALSE
BB_0214	221.869	345.333	-0.63828	1.0135e-07	2.2131e-07	FALSE
BB_0215	949.383	1012.44	-0.092781	0.099334	0.080529	FALSE
BB_0216	272.493	489.861	-0.84615	7.3215e-16	2.8249e-15	FALSE
BB_0217	88.0685	122.465	-0.47567	0.014335	0.015168	FALSE
BB_0218	116.027	149.522	-0.3659	0.032333	0.031425	FALSE
BB_0219	1528.32	1587.87	-0.055152	0.17715	0.13214	FALSE
BB_0220	2053.04	1839.96	0.15808	0.001907	0.0024405	FALSE
BB_0221	278.384	370.825	-0.41366	0.0001681	0.00024436	FALSE
BB_0222	165.453	163.685	0.015503	0.99525	0.48965	FALSE
BB_0225	82.5767	204.978	-1.3117	1.2181e-13	4.1398e-13	TRUE
BB_0226	1213.49	1598.61	-0.39766	4.5094e-14	1.585e-13	FALSE
BB_0227	99.3517	161.598	-0.70179	7.7357e-05	0.00011815	FALSE
BB_0228	809.592	1136.1	-0.48883	2.0998e-14	7.5353e-14	FALSE
BB_0229	729.611	1286	-0.81769	5.7945e-37	5.5065e-36	FALSE
BB_0230	1771.06	1909.73	-0.10876	0.0094774	0.010414	FALSE
BB_0231	225.264	247.465	-0.13561	0.25803	0.1804	FALSE
BB_0232	705.247	725.996	-0.041833	0.45955	0.29311	FALSE
BB_0233	1710.75	1024.52	0.73968	2.6722e-38	2.7425e-37	FALSE
BB_0234	157.066	34.7345	2.1769	8.3166e-20	4.0646e-19	TRUE
BB_0235	2267.72	1905.63	0.25097	1.232e-07	2.6675e-07	FALSE
BB_0236	8405.65	6872.22	0.29058	2.4347e-32	1.9522e-31	FALSE
BB_0237	206.991	404.441	-0.96636	2.8575e-16	1.128e-15	FALSE
BB_0238	8525.47	5857.69	0.54145	3.1206e-105	1.2318e-103	FALSE
BB_0239	378.136	577.592	-0.61115	3.3267e-11	9.8679e-11	FALSE
BB_0240	7109.59	5208.24	0.44897	2.56e-62	4.53e-61	FALSE
BB_0241	8641	5763.02	0.58437	1.4302e-122	1.0484e-120	FALSE
BB_0242	2.69598	2.08705	0.36934	0.78884	0.43065	FALSE
BB_0243	4073.82	2703.4	0.5916	7.0928e-60	1.1374e-58	FALSE
BB_0244	582.93	539.205	0.11249	0.2556	0.17968	FALSE
BB_0245	600.204	590.86	0.022638	0.92298	0.4688	FALSE
BB_0246	2398.92	2046.73	0.22906	7.2483e-07	1.4306e-06	FALSE
BB_0247	39.1416	63.8042	-0.70495	0.012665	0.013597	FALSE
BB_0248	581.832	784.21	-0.43064	1.4026e-08	3.3016e-08	FALSE
BB_0249	183.826	240.756	-0.38924	0.0040934	0.0048832	FALSE
BB_0250	91.1639	105.62	-0.21235	0.27059	0.18764	FALSE
BB_0251	2594.63	3158.68	-0.28379	4.6748e-15	1.7384e-14	FALSE
BB_0253	7251.88	5567.44	0.38134	7.3351e-47	9.1808e-46	FALSE
BB_0254	378.535	806.944	-1.092	2.9453e-37	2.8543e-36	TRUE
BB_0255	149.876	197.152	-0.39554	0.0084008	0.0093385	FALSE
BB_0256	1377.44	1336.01	0.04406	0.59405	0.35571	FALSE
BB_0258	90.465	99.8059	-0.14177	0.45512	0.29085	FALSE
BB_0259	994.316	1404.59	-0.49837	5.2614e-18	2.3077e-17	FALSE
BB_0260	639.745	1171.81	-0.87316	1.4721e-37	1.4812e-36	FALSE
BB_0261	1112.54	1028.54	0.11325	0.11342	0.089824	FALSE
BB_0262	233.452	245.751	-0.074071	0.50135	0.31375	FALSE
BB_0263	195.808	474.208	-1.2761	2.3384e-28	1.6438e-27	TRUE
BB_0264	670.799	704.529	-0.07078	0.27262	0.18865	FALSE
BB_0265	357.666	405.186	-0.17997	0.062794	0.054802	FALSE
BB_0266	151.274	88.9979	0.76532	7.3717e-05	0.00011429	FALSE
BB_0267	1081.69	972.79	0.15308	0.029582	0.028915	FALSE
BB_0268	492.465	403.099	0.28889	0.004529	0.0053675	FALSE
BB_0269	5371.08	3791.88	0.5023	2.7243e-58	4.2364e-57	FALSE
BB_0270	586.025	488.147	0.26365	0.0047391	0.0056035	FALSE
BB_0271	2855.04	2579.67	0.14632	0.00075445	0.0010297	FALSE
BB_0272	3825.69	3452.06	0.14826	7.5657e-05	0.00011589	FALSE
BB_0273	40.839	21.0941	0.95311	0.012695	0.0136	FALSE
BB_0274	0	0	3.0068	0.5002	0.31357	FALSE
BB_0275	312.733	311.045	0.0078069	0.9534	0.47778	FALSE
BB_0276	491.966	379.247	0.37542	0.00023624	0.00033958	FALSE
BB_0277	830.061	597.046	0.47537	2.0373e-09	5.307e-09	FALSE
BB_0278	2307.56	1869.25	0.3039	9.8171e-11	2.7833e-10	FALSE
BB_0279	565.955	491.352	0.20393	0.033005	0.031849	FALSE
BB_0280	1334.91	1230.99	0.11692	0.072255	0.061944	FALSE
BB_0281	1034.76	849.356	0.28485	4.9457e-05	7.8574e-05	FALSE
BB_0282	42.237	33.2438	0.34542	0.32085	0.21608	FALSE
BB_0283	2635.57	2091.6	0.33351	3.3575e-14	1.1882e-13	FALSE
BB_0284	851.03	888.414	-0.062022	0.26818	0.18648	FALSE
BB_0285	791.519	772.508	0.035074	0.77847	0.42771	FALSE
BB_0286	633.255	563.579	0.16817	0.065655	0.056625	FALSE
BB_0287	6.29061	0	3.5917	0.018279	0.018652	FALSE
BB_0288	1030.36	937.385	0.13644	0.060978	0.053582	FALSE
BB_0289	937.501	897.209	0.063375	0.46848	0.29827	FALSE
BB_0290	2210.4	2067.75	0.096248	0.063841	0.055527	FALSE
BB_0291	4228.49	4086.75	0.049189	0.27278	0.18865	FALSE
BB_0292	1954.18	1693.79	0.20631	6.0106e-05	9.4325e-05	FALSE
BB_0293	3530.33	3843.38	-0.12257	4.3742e-05	7.0366e-05	FALSE
BB_0294	848.434	778.098	0.12485	0.12319	0.096074	FALSE
BB_0295	379.633	311.418	0.28575	0.013694	0.01464	FALSE
BB_0296	67.8986	62.9843	0.10839	0.70994	0.40246	FALSE
BB_0297	384.726	372.241	0.047594	0.75272	0.41744	FALSE
BB_0298	125.712	80.1279	0.64975	0.001814	0.0023389	FALSE
BB_0299	337.297	295.467	0.19102	0.1243	0.096793	FALSE
BB_0300	2945	2760.87	0.093145	0.039418	0.037319	FALSE
BB_0301	288.17	318.276	-0.14336	0.17794	0.13253	FALSE
BB_0302	147.48	132.23	0.15747	0.40777	0.26592	FALSE
BB_0303	254.221	196.034	0.37498	0.0082977	0.0092971	FALSE
BB_0304	160.86	116.353	0.46729	0.0094414	0.010397	FALSE
BB_0305	0	0	1.7437	0.658	0.38068	FALSE
BB_0306	116.027	118.142	-0.026065	0.82942	0.44152	FALSE
BB_0307	129.307	143.261	-0.14785	0.35304	0.23437	FALSE
BB_0308	5.19225	6.70838	-0.36961	0.64736	0.37665	FALSE
BB_0309	120.62	130.441	-0.11293	0.48402	0.30589	FALSE
BB_0311	156.167	152.802	0.031424	0.91815	0.46794	FALSE
BB_0312	308.739	219.066	0.49502	0.00014577	0.00021434	FALSE
BB_0313	663.809	666.441	-0.0057082	0.79776	0.43353	FALSE
BB_0314	44.4337	63.5806	-0.51693	0.057534	0.051346	FALSE
BB_0315	1.39791	3.05604	-1.1284	0.4206	0.27346	FALSE
BB_0316	27.6587	22.8085	0.27816	0.51729	0.32177	FALSE
BB_0317	82.6766	59.7046	0.46964	0.061531	0.053883	FALSE
BB_0318	545.985	385.434	0.50238	3.0201e-07	6.3256e-07	FALSE
BB_0319	413.383	307.766	0.42565	0.00014123	0.00020825	FALSE
BB_0321	11.4829	6.70838	0.77544	0.26923	0.18695	FALSE
BB_0322	364.756	234.421	0.63783	1.7452e-07	3.7315e-07	FALSE
BB_0323	4556.7	4983.06	-0.12904	1.115e-06	2.1511e-06	FALSE
BB_0324	151.274	246.794	-0.70614	9.0803e-07	1.765e-06	FALSE
BB_0325	478.586	358.228	0.4179	5.7332e-05	9.0247e-05	FALSE
BB_0326	2433.57	2152.12	0.17731	0.00013318	0.00019752	FALSE
BB_0327	2170.16	2071.25	0.067299	0.23343	0.16675	FALSE
BB_0328	3184.25	3369.32	-0.081507	0.0069523	0.0078931	FALSE
BB_0330	1168.86	1714.81	-0.55295	1.144e-25	7.2476e-25	FALSE
BB_0331	0	0	-0.27863	0.89278	0.462	FALSE
BB_0332	1252.53	2718.61	-1.118	6.5755e-126	5.6239e-124	TRUE
BB_0333	616.48	1510.06	-1.2925	3.4359e-88	1.102e-86	TRUE
BB_0334	533.703	1273.77	-1.255	1.8523e-71	4.1328e-70	TRUE
BB_0335	303.347	694.318	-1.1946	5.9666e-37	5.567e-36	TRUE
BB_0337	4250.26	3381.18	0.33002	1.4541e-21	7.7726e-21	FALSE
BB_0338	1541.2	1807.69	-0.23009	9.4383e-07	1.8277e-06	FALSE
BB_0339	2127.72	2767.43	-0.37924	1.7424e-21	9.2181e-21	FALSE
BB_0340	165.553	115.682	0.51712	0.0037564	0.0045356	FALSE
BB_0341	1496.77	1685.37	-0.17122	0.00028161	0.00040142	FALSE
BB_0342	1079.69	1145.64	-0.085543	0.10161	0.081857	FALSE
BB_0343	0	1.11806	-0.48508	0.81183	0.43578	FALSE
BB_0344	404.896	312.685	0.37284	0.00092284	0.0012333	FALSE
BB_0345	362.759	186.717	0.95816	8.5182e-14	2.9337e-13	FALSE
BB_0346	520.223	397.136	0.3895	8.8981e-05	0.00013391	FALSE
BB_0347	19.1714	22.883	-0.25532	0.54492	0.33322	FALSE
BB_0348	5349.81	4612.24	0.21402	4.9311e-12	1.5244e-11	FALSE
BB_0349	23.2653	18.4108	0.33763	0.47129	0.29932	FALSE
BB_0350	163.156	202.668	-0.31286	0.030447	0.029648	FALSE
BB_0351	853.526	1450.58	-0.76512	2.9479e-37	2.8543e-36	FALSE
BB_0352	31.5529	40.3994	-0.35656	0.27709	0.19137	FALSE
BB_0353	89.0671	91.7558	-0.042907	0.78885	0.43065	FALSE
BB_0354	95.9568	64.9968	0.56202	0.017096	0.017648	FALSE
BB_0355	7596.66	6552.6	0.2133	2.1933e-16	8.725e-16	FALSE
BB_0358	1394.42	1116.35	0.32087	1.1178e-07	2.4305e-07	FALSE
BB_0360	45.6319	1.34168	5.0879	3.5081e-12	1.091e-11	TRUE
BB_0361	198.104	209.972	-0.08394	0.4905	0.30884	FALSE
BB_0362	602.201	613.966	-0.027914	0.60763	0.36131	FALSE
BB_0363	149.776	184.555	-0.30124	0.045939	0.042784	FALSE
BB_0364	306.742	552.92	-0.85004	7.8636e-18	3.391e-17	FALSE
BB_0365	521.621	2919.27	-2.4845	0	0	TRUE
BB_0366	2905.56	2305.67	0.33363	1.6308e-15	6.2453e-15	FALSE
BB_0367	331.305	193.947	0.7725	3.311e-09	8.3699e-09	FALSE
BB_0368	543.788	587.58	-0.11174	0.14098	0.10782	FALSE
BB_0369	128.608	118.515	0.11791	0.5735	0.34701	FALSE
BB_0370	553.274	484.122	0.19262	0.047031	0.043486	FALSE
BB_0371	561.262	495.004	0.18123	0.060647	0.053474	FALSE
BB_0372	772.247	756.259	0.030183	0.83226	0.44186	FALSE
BB_0373	17.3741	18.0381	-0.054112	0.88739	0.46184	FALSE
BB_0374	1274.8	1437.61	-0.1734	0.00069417	0.00094993	FALSE
BB_0375	146.981	220.482	-0.58504	8.0344e-05	0.00012198	FALSE
BB_0376	183.027	236.061	-0.3671	0.0069918	0.0079204	FALSE
BB_0377	41.4381	49.0457	-0.24317	0.39635	0.26076	FALSE
BB_0378	175.238	106.067	0.72434	4.859e-05	7.7472e-05	FALSE
BB_0379	513.533	478.382	0.10229	0.33826	0.22631	FALSE
BB_0380	1363.46	1126.79	0.27507	6.8576e-06	1.2219e-05	FALSE
BB_0381	3203.02	4725.68	-0.56109	1.3783e-69	2.7203e-68	FALSE
BB_0382	910.94	1105.54	-0.27933	4.9875e-06	8.9803e-06	FALSE
BB_0383	1192.02	2825.87	-1.2453	1.731e-154	2.2207e-152	TRUE
BB_0384	1064.21	1023.92	0.055677	0.51472	0.32094	FALSE
BB_0385	9283.34	8210.47	0.17718	7.4162e-14	2.5714e-13	FALSE
BB_0386	4878.72	6308.42	-0.37078	3.4725e-45	4.0499e-44	FALSE
BB_0387	4327.04	5620.66	-0.37736	1.1441e-41	1.2492e-40	FALSE
BB_0388	13788.6	10894.2	0.33992	1.3475e-70	2.8811e-69	FALSE
BB_0390	1194.12	816.038	0.54924	1.7541e-16	7.0323e-16	FALSE
BB_0391	1289.38	945.286	0.44785	1.662e-12	5.2895e-12	FALSE
BB_0392	2661.63	2239.11	0.24938	1.243e-08	2.9668e-08	FALSE
BB_0393	1318.53	1070.29	0.30094	1.2936e-06	2.4862e-06	FALSE
BB_0394	1121.13	1466.45	-0.38738	1.6792e-12	5.2895e-12	FALSE
BB_0395	355.27	402.652	-0.18062	0.062776	0.054802	FALSE
BB_0396	3750.6	4129.31	-0.13878	2.313e-06	4.3477e-06	FALSE
BB_0397	213.781	301.206	-0.49462	7.0087e-05	0.00010899	FALSE
BB_0398	269.797	334.525	-0.31024	0.0057864	0.0067333	FALSE
BB_0399	2.09687	6.932	-1.725	0.095948	0.078278	FALSE
BB_0400	499.055	652.8	-0.38744	2.4938e-06	4.6705e-06	FALSE
BB_0401	201.1	190.816	0.075728	0.67473	0.38752	FALSE
BB_0402	1498.86	1327.07	0.17563	0.0030086	0.003676	FALSE
BB_0403	308.04	289.355	0.090278	0.52129	0.32386	FALSE
BB_0404	0	0	-1.5782	0.64653	0.37659	FALSE
BB_0405	2141.5	1872.24	0.19386	8.2677e-05	0.00012515	FALSE
BB_0406	125.213	186.94	-0.57819	0.00032587	0.00045941	FALSE
BB_0407	209.687	311.269	-0.56992	4.6613e-06	8.4823e-06	FALSE
BB_0408	395.01	713.698	-0.85342	1.0664e-22	5.9485e-22	FALSE
BB_0409	94.8584	218.991	-1.207	6.5464e-13	2.1262e-12	TRUE
BB_0412	21.1684	37.0452	-0.80737	0.033018	0.031849	FALSE
BB_0413	57.7139	38.3869	0.5883	0.053688	0.04859	FALSE
BB_0414	41.8376	66.6366	-0.67152	0.014545	0.015326	FALSE
BB_0415	129.307	118.366	0.12755	0.53788	0.33017	FALSE
BB_0416	169.747	475.326	-1.4855	2.8368e-35	2.554e-34	TRUE
BB_0417	66.7004	110.837	-0.73268	0.0006833	0.00093756	FALSE
BB_0418	169.846	134.839	0.333	0.054834	0.049194	FALSE
BB_0419	615.581	533.913	0.20534	0.025115	0.025054	FALSE
BB_0420	1481.89	1260.95	0.23292	7.5015e-05	0.00011545	FALSE
BB_0421	2.29657	3.13058	-0.44695	0.71109	0.40246	FALSE
BB_0422	4.79285	2.53428	0.91931	0.40775	0.26592	FALSE
BB_0426	40.3398	31.4549	0.35892	0.31375	0.21269	FALSE
BB_0427	25.3621	32.9456	-0.37741	0.30164	0.20536	FALSE
BB_0428	1713.54	1764.31	-0.042118	0.24633	0.17411	FALSE
BB_0429	1343	1200.06	0.16235	0.0098035	0.010727	FALSE
BB_0430	53.1207	60.1519	-0.17933	0.47491	0.30124	FALSE
BB_0431	64.6036	105.247	-0.70409	0.0013807	0.0018168	FALSE
BB_0434	282.379	220.333	0.35794	0.0078501	0.0088342	FALSE
BB_0435	14711.6	11471.6	0.35889	1.6163e-83	4.3655e-82	FALSE
BB_0436	8350.83	8462.55	-0.019173	0.12797	0.099346	FALSE
BB_0437	128.808	208.184	-0.69264	9.1677e-06	1.6112e-05	FALSE
BB_0438	1078.49	584.673	0.88331	3.3978e-33	2.906e-32	FALSE
BB_0439	125.113	78.8608	0.66585	0.0014643	0.0019218	FALSE
BB_0440	28.158	16.6964	0.754	0.091479	0.075594	FALSE
BB_0441	579.435	731.288	-0.33579	1.1728e-05	2.0332e-05	FALSE
BB_0443	1682.59	1362.17	0.30477	3.0462e-08	6.9785e-08	FALSE
BB_0444	1393.12	1113.89	0.32271	9.6009e-08	2.1055e-07	FALSE
BB_0445	2891.68	3005.65	-0.05577	0.060886	0.053582	FALSE
BB_0446	1122.32	850.847	0.39952	3.61e-09	9.0367e-09	FALSE
BB_0447	263.906	300.312	-0.18644	0.098299	0.079816	FALSE
BB_0448	13.38	11.1806	0.25908	0.67511	0.38752	FALSE
BB_0449	28.7571	34.8836	-0.27863	0.41866	0.27264	FALSE
BB_0450	46.7302	75.5811	-0.69367	0.0074486	0.0084008	FALSE
BB_0451	26.4605	42.3374	-0.67809	0.049519	0.045458	FALSE
BB_0452	15.0775	39.9522	-1.4059	0.00056244	0.00077587	TRUE
BB_0453	107.34	331.841	-1.6283	1.8931e-28	1.3492e-27	TRUE
BB_0454	633.854	562.461	0.1724	0.05863	0.052035	FALSE
BB_0455	103.945	196.705	-0.92021	4.2766e-08	9.6679e-08	FALSE
BB_0456	29.1565	35.2563	-0.27406	0.42312	0.27446	FALSE
BB_0457	169.946	253.13	-0.5748	3.1751e-05	5.2391e-05	FALSE
BB_0459	943.292	668.006	0.49784	2.4477e-11	7.3027e-11	FALSE
BB_0460	19.5708	11.1061	0.81735	0.13083	0.10127	FALSE
BB_0461	1667.51	2086.75	-0.32356	7.8155e-13	2.5224e-12	FALSE
BB_0462	109.437	81.5441	0.42444	0.050855	0.046436	FALSE
BB_0463	856.222	766.396	0.1599	0.042531	0.039973	FALSE
BB_0464	352.174	238.52	0.56218	4.8747e-06	8.8082e-06	FALSE
BB_0465	1090.57	690.889	0.65856	1.3566e-20	6.759e-20	FALSE
BB_0466	1458.12	1312.46	0.15184	0.012266	0.013251	FALSE
BB_0467	69.4963	89.2215	-0.36046	0.10287	0.082739	FALSE
BB_0468	677.289	773.7	-0.192	0.0064317	0.0073837	FALSE
BB_0469	86.2712	20.9451	2.0423	9.1807e-11	2.6174e-10	TRUE
BB_0470	0	0	0.83685	0.75535	0.41744	FALSE
BB_0471	215.079	232.93	-0.11503	0.34194	0.22848	FALSE
BB_0472	487.872	491.203	-0.009817	0.79148	0.43163	FALSE
BB_0473	207.59	256.782	-0.30681	0.016684	0.017313	FALSE
BB_0475	17.6736	9.24266	0.93522	0.10669	0.085417	FALSE
BB_0476	9398.97	10977.1	-0.22392	2.4121e-32	1.9522e-31	FALSE
BB_0477	520.922	426.579	0.28826	0.0035765	0.0043388	FALSE
BB_0478	2645.55	2846.96	-0.10586	0.0019612	0.0025035	FALSE
BB_0479	1442.15	1363.29	0.081123	0.22149	0.15986	FALSE
BB_0480	1055.52	986.207	0.097997	0.19122	0.14099	FALSE
BB_0481	1604.41	1493.51	0.10333	0.086668	0.072317	FALSE
BB_0482	697.06	468.171	0.57425	5.4357e-11	1.5849e-10	FALSE
BB_0483	371.046	274.746	0.4335	0.00024284	0.0003481	FALSE
BB_0484	484.177	520.347	-0.10394	0.19308	0.14216	FALSE
BB_0485	149.876	131.112	0.19298	0.30046	0.2052	FALSE
BB_0486	0	0	0.90723	0.7546	0.41744	FALSE
BB_0487	16.6751	7.82645	1.0913	0.074472	0.063272	FALSE
BB_0488	152.173	121.124	0.32923	0.072305	0.061944	FALSE
BB_0489	316.827	237.328	0.41681	0.0010936	0.0014501	FALSE
BB_0490	973.946	1038.68	-0.092839	0.094874	0.077659	FALSE
BB_0491	28.8569	15.5038	0.89629	0.046856	0.043402	FALSE
BB_0492	347.881	337.059	0.045591	0.77831	0.42771	FALSE
BB_0493	194.809	194.096	0.005292	0.9495	0.47723	FALSE
BB_0494	113.93	97.7188	0.22144	0.29758	0.20361	FALSE
BB_0495	105.243	115.459	-0.13365	0.44562	0.28549	FALSE
BB_0496	11.2832	4.09957	1.4606	0.064544	0.055949	FALSE
BB_0497	111.733	82.8858	0.43086	0.045311	0.042277	FALSE
BB_0498	1503.66	1405.63	0.097257	0.12195	0.095542	FALSE
BB_0499	NA	NA	NA	NA	NA	NA
BB_0500	579.635	560.15	0.049331	0.68404	0.39089	FALSE
BB_0501	1083.98	1036.82	0.064178	0.42819	0.27639	FALSE
BB_0502	2169.36	1997.46	0.1191	0.019265	0.019538	FALSE
BB_0503	1914.44	1559.85	0.29552	1.0073e-08	2.4268e-08	FALSE
BB_0504	3250.55	2940.14	0.1448	0.00037819	0.00053026	FALSE
BB_0505	1464.01	1214.29	0.26981	4.8449e-06	8.7853e-06	FALSE
BB_0507	18.2727	28.9206	-0.66241	0.11164	0.08882	FALSE
BB_0508	1338.8	1422.1	-0.087084	0.064055	0.055619	FALSE
BB_0509	707.544	770.197	-0.12241	0.068059	0.058599	FALSE
BB_0512	983.133	870.823	0.17501	0.0167	0.017313	FALSE
BB_0514	451.826	397.584	0.18451	0.086299	0.072222	FALSE
BB_0517	92.9612	172.107	-0.88861	6.3949e-07	1.272e-06	FALSE
BB_0518	675.392	680.752	-0.011405	0.7403	0.41622	FALSE
BB_0519	60.31	79.1589	-0.39236	0.097343	0.079165	FALSE
BB_0524	187.52	121.794	0.6226	0.00024838	0.00035504	FALSE
BB_0525	90.1654	308.138	-1.7729	1.1445e-29	8.3901e-29	TRUE
BB_0526	578.636	557.765	0.053	0.65327	0.37903	FALSE
BB_0527	34.4486	44.8716	-0.38136	0.22369	0.16077	FALSE
BB_0528	342.489	372.912	-0.12278	0.20312	0.14827	FALSE
BB_0533	4475.52	4460.33	0.0049045	0.75129	0.41744	FALSE
BB_0534	332.504	302.548	0.13621	0.28822	0.19826	FALSE
BB_0535	159.662	159.958	-0.0026725	0.91498	0.46794	FALSE
BB_0536	1997.92	1326.62	0.59074	3.9902e-30	3.0112e-29	FALSE
BB_0537	293.562	229.278	0.35657	0.0069259	0.0078929	FALSE
BB_0538	182.727	219.215	-0.26266	0.054559	0.049119	FALSE
BB_0539	3672.42	4018.4	-0.12989	1.1001e-05	1.9136e-05	FALSE
BB_0540	12011.1	14743.1	-0.29567	8.776e-70	1.8014e-68	FALSE
BB_0543	1572.75	1378.42	0.19027	0.00094254	0.0012563	FALSE
BB_0544	1966.07	1851.51	0.086606	0.1226	0.095904	FALSE
BB_0545	368.75	360.538	0.032488	0.8667	0.45482	FALSE
BB_0546	57.0149	126.714	-1.1522	1.3471e-07	2.9045e-07	TRUE
BB_0547	4.79285	3.05604	0.64922	0.54282	0.33241	FALSE
BB_0548	165.952	334.078	-1.0094	1.3383e-14	4.9057e-14	TRUE
BB_0549	0	0	0.42181	0.90666	0.46713	FALSE
BB_0550	146.481	142.516	0.039594	0.88272	0.46082	FALSE
BB_0551	438.945	427.175	0.039212	0.80141	0.43427	FALSE
BB_0552	252.323	315.294	-0.32142	0.0056742	0.0066178	FALSE
BB_0554	240.641	211.389	0.18698	0.20432	0.14893	FALSE
BB_0555	6.59016	1.34168	2.2963	0.053797	0.048603	FALSE
BB_0556	35.6468	58.3629	-0.71128	0.016274	0.017009	FALSE
BB_0557	1149.78	1016.17	0.17822	0.0083222	0.0093039	FALSE
BB_0558	9203.06	7772.41	0.24375	3.2244e-25	2.0178e-24	FALSE
BB_0559	3062.23	2678.14	0.19335	2.6484e-06	4.9421e-06	FALSE
BB_0560	2699.67	2899.07	-0.1028	0.0023131	0.0029237	FALSE
BB_0561	732.007	1701.84	-1.2172	1.458e-90	4.988e-89	TRUE
BB_0562	538.796	456.17	0.24017	0.013789	0.014711	FALSE
BB_0563	295.159	345.78	-0.22836	0.033304	0.032064	FALSE
BB_0564	228.259	193.798	0.23612	0.11524	0.090838	FALSE
BB_0565	171.744	303.815	-0.82294	5.4818e-10	1.4884e-09	FALSE
BB_0566	16.8748	16.9946	-0.010203	0.96017	0.48024	FALSE
BB_0567	450.727	483.227	-0.10045	0.22323	0.16066	FALSE
BB_0568	1962.47	1596.89	0.2974	5.2816e-09	1.303e-08	FALSE
BB_0569	1167.66	1082.29	0.10953	0.11836	0.093015	FALSE
BB_0570	1539.5	1430.82	0.10562	0.085303	0.071761	FALSE
BB_0571	348.58	428.442	-0.29761	0.0026263	0.0032712	FALSE
BB_0572	2190.13	2255.36	-0.04234	0.18812	0.13899	FALSE
BB_0574	24.763	20.9451	0.24158	0.59541	0.35611	FALSE
BB_0575	2071.41	1878.94	0.14069	0.0059846	0.0069325	FALSE
BB_0576	11.1833	29.666	-1.4075	0.0029336	0.0035929	TRUE
BB_0577	543.788	644.75	-0.2457	0.0019037	0.0024405	FALSE
BB_0578	473.094	581.617	-0.29794	0.00044993	0.00062913	FALSE
BB_0579	2024.58	1951.92	0.05273	0.4037	0.26424	FALSE
BB_0580	11.6826	8.7209	0.42181	0.52597	0.32559	FALSE
BB_0581	751.279	615.606	0.28734	0.00048696	0.00067538	FALSE
BB_0582	838.648	1173.59	-0.4848	1.231e-14	4.5446e-14	FALSE
BB_0583	655.621	934.702	-0.51164	5.2445e-13	1.7252e-12	FALSE
BB_0584	104.844	241.427	-1.2034	5.0744e-14	1.7714e-13	TRUE
BB_0585	712.137	715.487	-0.0067698	0.77996	0.42807	FALSE
BB_0586	37.8435	63.2824	-0.74176	0.0095071	0.010425	FALSE
BB_0587	920.027	1050.38	-0.19117	0.0015614	0.0020388	FALSE
BB_0588	183.626	324.388	-0.82095	1.571e-10	4.4174e-10	FALSE
BB_0590	39.6408	156.529	-1.9814	3.8616e-18	1.7083e-17	TRUE
BB_0591	2.49627	5.59032	-1.1632	0.26456	0.18421	FALSE
BB_0592	138.094	177.25	-0.36014	0.021602	0.021736	FALSE
BB_0593	1426.57	1570.43	-0.13861	0.0036538	0.0044222	FALSE
BB_0594	855.823	950.578	-0.15149	0.014471	0.01528	FALSE
BB_0595	81.1788	85.4946	-0.07473	0.68956	0.3923	FALSE
BB_0596	883.481	1446.03	-0.71083	5.7784e-33	4.8611e-32	FALSE
BB_0597	2027.87	1759.46	0.20483	4.9685e-05	7.8693e-05	FALSE
BB_0598	104.344	129.248	-0.30879	0.087639	0.07289	FALSE
BB_0599	2361.38	1939.77	0.28374	9.9453e-10	2.6443e-09	FALSE
BB_0600	437.247	389.459	0.16698	0.12904	0.10003	FALSE
BB_0601	1261.92	1235.46	0.030567	0.78143	0.42842	FALSE
BB_0602	76.8852	62.4625	0.29972	0.24461	0.17334	FALSE
BB_0603	16297.5	10816.7	0.59139	6.7236e-236	1.1501e-233	FALSE
BB_0604	574.043	727.114	-0.34102	9.3682e-06	1.6408e-05	FALSE
BB_0605	223.167	394.378	-0.82146	1.6802e-12	5.2895e-12	FALSE
BB_0606	448.53	548.82	-0.29113	0.0008435	0.0011421	FALSE
BB_0607	334.9	465.338	-0.47455	1.8978e-06	3.5805e-06	FALSE
BB_0608	687.873	1030.04	-0.58248	2.0051e-17	8.5035e-17	FALSE
BB_0610	2048.74	2388.26	-0.22122	5.294e-08	1.1863e-07	FALSE
BB_0611	636.65	672.404	-0.078828	0.24154	0.17146	FALSE
BB_0612	1281.19	1107.26	0.21049	0.00091225	0.0012255	FALSE
BB_0613	1914.14	1468.02	0.38283	1.3989e-13	4.7228e-13	FALSE
BB_0614	93.4605	44.4244	1.073	3.1209e-05	5.1662e-05	TRUE
BB_0615	12868.1	14483.8	-0.17064	1.2767e-26	8.6202e-26	FALSE
BB_0616	205.493	454.978	-1.1467	2.4175e-23	1.3939e-22	TRUE
BB_0617	78.1833	54.8597	0.51111	0.048879	0.045032	FALSE
BB_0618	94.2593	241.278	-1.356	1.5847e-16	6.4034e-16	TRUE
BB_0619	1525.22	1305.82	0.22406	0.00011328	0.00016898	FALSE
BB_0620	282.578	362.327	-0.35864	0.0010659	0.001417	FALSE
BB_0621	416.279	1357.11	-1.7049	3.3678e-118	2.1603e-116	TRUE
BB_0622	62.2071	164.132	-1.3997	3.2095e-12	1.0043e-11	TRUE
BB_0623	51.7228	94.5137	-0.86972	0.00028986	0.00041089	FALSE
BB_0624	632.855	812.087	-0.35976	8.9243e-07	1.7413e-06	FALSE
BB_0625	1038.25	1297.25	-0.32131	2.0089e-08	4.6648e-08	FALSE
BB_0626	215.079	172.629	0.31719	0.039474	0.037319	FALSE
BB_0628	745.887	856.884	-0.20014	0.0029147	0.0035783	FALSE
BB_0629	3050.65	2695.13	0.17876	1.5903e-05	2.7204e-05	FALSE
BB_0630	155.468	223.762	-0.52535	0.00030113	0.0004257	FALSE
BB_0631	17458.5	20354.1	-0.22138	7.985e-58	1.2052e-56	FALSE
BB_0632	6.09091	6.26116	-0.039772	0.94724	0.47703	FALSE
BB_0633	10.9836	20.0506	-0.86829	0.095524	0.078057	FALSE
BB_0635	152.872	404.963	-1.4055	4.7743e-28	3.3108e-27	TRUE
BB_0636	710.739	795.614	-0.16275	0.017126	0.017648	FALSE
BB_0637	510.139	888.265	-0.8001	3.6472e-25	2.2281e-24	FALSE
BB_0638	537.498	512.372	0.069068	0.54039	0.33132	FALSE
BB_0639	59.7109	79.2335	-0.40812	0.08576	0.07191	FALSE
BB_0640	18.5723	28.4734	-0.61646	0.13803	0.1062	FALSE
BB_0641	62.1073	115.459	-0.89454	4.1228e-05	6.674e-05	FALSE
BB_0642	466.504	629.843	-0.4331	3.2255e-07	6.6743e-07	FALSE
BB_0643	67.4992	60.5991	0.15558	0.58042	0.35041	FALSE
BB_0644	231.355	227.414	0.024784	0.93948	0.47561	FALSE
BB_0645	181.329	237.402	-0.38872	0.0044075	0.0052356	FALSE
BB_0646	1511.24	1730.91	-0.1958	3.3293e-05	5.4604e-05	FALSE
BB_0647	866.307	848.163	0.030536	0.81856	0.43847	FALSE
BB_0649	10484.4	8920.29	0.23308	3.5432e-26	2.2728e-25	FALSE
BB_0650	88.4679	52.4745	0.75354	0.0027914	0.0034351	FALSE
BB_0651	602.601	344.14	0.80821	1.0157e-16	4.2034e-16	FALSE
BB_0652	8551.44	7202.57	0.24765	2.9545e-24	1.7229e-23	FALSE
BB_0653	153.77	50.1638	1.6161	1.8868e-13	6.3285e-13	TRUE
BB_0654	410.587	270.422	0.60247	1.4332e-07	3.0773e-07	FALSE
BB_0655	89.766	156.007	-0.79737	1.4956e-05	2.5669e-05	FALSE
BB_0656	124.614	175.163	-0.49124	0.0025826	0.0032246	FALSE
BB_0657	354.171	523.925	-0.56491	3.7241e-09	9.277e-09	FALSE
BB_0658	956.472	1071.93	-0.16441	0.0052281	0.0061393	FALSE
BB_0659	3519.95	4257.74	-0.27453	1.0172e-18	4.7454e-18	FALSE
BB_0660	197.305	206.171	-0.063411	0.58729	0.35331	FALSE
BB_0661	842.642	762.967	0.1433	0.073856	0.06299	FALSE
BB_0662	294.361	223.762	0.39562	0.0027671	0.0034217	FALSE
BB_0663	408.39	303.964	0.42605	0.00015286	0.00022349	FALSE
BB_0664	257.715	265.13	-0.040923	0.66015	0.38107	FALSE
BB_0665	277.785	224.955	0.30434	0.024711	0.024719	FALSE
BB_0666	374.641	400.938	-0.097871	0.27791	0.19168	FALSE
BB_0667	55.4173	28.2498	0.9721	0.0031553	0.0038461	FALSE
BB_0668	2092.68	1802.24	0.21555	1.3887e-05	2.3913e-05	FALSE
BB_0669	1229.86	1124.18	0.12963	0.05297	0.048025	FALSE
BB_0670	619.276	462.655	0.42065	4.1025e-06	7.5729e-06	FALSE
BB_0671	473.793	399.596	0.24571	0.018087	0.018526	FALSE
BB_0672	418.176	352.414	0.24684	0.025676	0.025436	FALSE
BB_0673	0	1.49075	-2.3152	0.35059	0.23305	FALSE
BB_0674	27.5589	65.8912	-1.2576	4.6955e-05	7.5298e-05	TRUE
BB_0675	94.8584	162.268	-0.77453	1.646e-05	2.8061e-05	FALSE
BB_0676	278.684	491.054	-0.81725	4.4025e-15	1.6491e-14	FALSE
BB_0677	425.265	1201.1	-1.4979	1.8056e-87	5.4503e-86	TRUE
BB_0678	495.46	613.892	-0.30921	0.0001932	0.00027927	FALSE
BB_0679	320.921	350.849	-0.12863	0.19852	0.14532	FALSE
BB_0680	1556.98	1096.37	0.50601	2.9757e-18	1.3278e-17	FALSE
BB_0681	972.149	603.009	0.689	5.6755e-20	2.8004e-19	FALSE
BB_0682	593.115	961.61	-0.69714	8.8305e-22	4.8207e-21	FALSE
BB_0683	5076.42	5201.68	-0.035166	0.079858	0.067624	FALSE
BB_0684	1829.07	1765.8	0.050791	0.45111	0.28865	FALSE
BB_0685	497.757	482.631	0.044521	0.74501	0.41687	FALSE
BB_0686	312.933	249.477	0.32694	0.010476	0.01139	FALSE
BB_0687	545.086	528.099	0.045676	0.72379	0.40861	FALSE
BB_0688	200.7	131.782	0.60688	0.00021336	0.00030756	FALSE
BB_0689	56.7153	129.248	-1.1883	4.882e-08	1.0988e-07	TRUE
BB_0690	3362.98	2236.28	0.58864	2.8448e-49	3.7432e-48	FALSE
BB_0691	14692.1	12933.5	0.18393	9.7537e-23	5.5003e-22	FALSE
BB_0693	1044.64	931.422	0.1655	0.020087	0.020292	FALSE
BB_0694	5040.18	4506.1	0.1616	6.1303e-07	1.2289e-06	FALSE
BB_0695	82.9761	50.462	0.7175	0.0055785	0.006521	FALSE
BB_0696	17.7735	14.0876	0.3353	0.53174	0.32727	FALSE
BB_0697	582.331	392.217	0.57019	2.6018e-09	6.7431e-09	FALSE
BB_0698	1850.74	1844.95	0.0045147	0.83228	0.44186	FALSE
BB_0699	604.098	911.52	-0.59349	4.6081e-16	1.8051e-15	FALSE
BB_0701	86.3711	39.8776	1.115	3.5969e-05	5.8783e-05	TRUE
BB_0702	175.238	97.4207	0.84702	3.0983e-06	5.7399e-06	FALSE
BB_0703	362.958	380.962	-0.069843	0.42496	0.27465	FALSE
BB_0704	228.06	227.861	0.0012537	0.92157	0.4687	FALSE
BB_0705	1056.12	1303.96	-0.30412	8.6101e-08	1.9045e-07	FALSE
BB_0706	70.2951	137.82	-0.97129	1.6344e-06	3.1063e-06	FALSE
BB_0707	790.52	566.709	0.48019	3.4965e-09	8.7955e-09	FALSE
BB_0708	9.18629	11.4043	-0.31202	0.60858	0.36146	FALSE
BB_0709	529.709	591.083	-0.15816	0.045172	0.042223	FALSE
BB_0712	2359.88	2615.23	-0.14822	6.8456e-05	0.00010678	FALSE
BB_0713	1216.58	1055.3	0.20518	0.001651	0.0021354	FALSE
BB_0714	425.365	413.609	0.040433	0.79501	0.43278	FALSE
BB_0715	3428.48	3713.76	-0.11531	0.00013948	0.00020627	FALSE
BB_0716	1089.17	971.97	0.16425	0.01854	0.01884	FALSE
BB_0717	3.19523	2.08705	0.61445	0.63657	0.3737	FALSE
BB_0718	739.496	688.057	0.10402	0.24141	0.17146	FALSE
BB_0719	220.571	177.847	0.31061	0.041122	0.038719	FALSE
BB_0721	51.9225	29.9641	0.79312	0.016545	0.017257	FALSE
BB_0722	101.548	129.621	-0.35213	0.054207	0.048888	FALSE
BB_0725	1062.21	1297.1	-0.28822	3.6324e-07	7.486e-07	FALSE
BB_0726	534.602	583.033	-0.12511	0.10567	0.084729	FALSE
BB_0727	4021	4104.26	-0.02957	0.16718	0.12561	FALSE
BB_0728	446.733	385.956	0.21098	0.049742	0.045582	FALSE
BB_0729	297.855	297.927	-0.00034594	0.89966	0.46399	FALSE
BB_0730	453.723	593.319	-0.387	7.3168e-06	1.2992e-05	FALSE
BB_0731	55.3174	65.6676	-0.24745	0.31877	0.21524	FALSE
BB_0732	1385.03	1960.64	-0.5014	9.2029e-25	5.4914e-24	FALSE
BB_0733	194.709	922.85	-2.2448	4.1665e-115	2.3757e-113	TRUE
BB_0734	384.826	688.28	-0.83879	2.2899e-21	1.1991e-20	FALSE
BB_0735	3622.99	3411.96	0.086581	0.036003	0.034405	FALSE
BB_0737	252.124	216.308	0.22104	0.12192	0.095542	FALSE
BB_0738	1549.99	1437.38	0.10881	0.074079	0.063043	FALSE
BB_0740	47.0298	56.1268	-0.25512	0.34342	0.22887	FALSE
BB_0741	1625.67	2352.56	-0.53319	1.4333e-32	1.1863e-31	FALSE
BB_0742	1747.99	2010.5	-0.20186	4.2871e-06	7.8291e-06	FALSE
BB_0743	590.319	525.043	0.16906	0.073895	0.06299	FALSE
BB_0744	4678.72	4342.78	0.10749	0.0021757	0.0027636	FALSE
BB_0745	134.1	134.317	-0.0023321	0.9236	0.4688	FALSE
BB_0746	25.1624	68.4255	-1.4433	4.1692e-06	7.6684e-06	TRUE
BB_0747	126.212	219.811	-0.80042	2.5276e-07	5.382e-07	FALSE
BB_0748	151.074	397.956	-1.3973	2.2863e-27	1.5643e-26	TRUE
BB_0749	3400.42	3191.33	0.091558	0.030028	0.029296	FALSE
BB_0751	143.186	148.032	-0.048013	0.71134	0.40246	FALSE
BB_0754	286.273	333.258	-0.21925	0.043978	0.041183	FALSE
BB_0755	392.314	725.549	-0.88706	1.7877e-24	1.0545e-23	FALSE
BB_0756	30.155	68.351	-1.1806	7.9154e-05	0.00012053	TRUE
BB_0757	569.75	1230.02	-1.1103	2.4978e-57	3.6623e-56	TRUE
BB_0758	4.29359	8.57183	-0.99742	0.22183	0.15988	FALSE
BB_0759	4.29359	18.0381	-2.0708	0.0024284	0.0030469	TRUE
BB_0760	18.1729	114.043	-2.6497	1.2406e-18	5.7354e-18	TRUE
BB_0764	75.4873	74.2395	0.024048	0.96789	0.48312	FALSE
BB_0765	1.79732	3.27965	-0.8677	0.50045	0.31357	FALSE
BB_0766	19.4709	19.2307	0.017911	0.99423	0.48964	FALSE
BB_0767	50.0253	60.8227	-0.28195	0.28042	0.19315	FALSE
BB_0768	143.586	227.34	-0.66294	8.0518e-06	1.4248e-05	FALSE
BB_0769	151.374	252.235	-0.73665	2.6424e-07	5.5802e-07	FALSE
BB_0770	149.876	498.806	-1.7347	1.237e-45	1.5114e-44	TRUE
BB_0771	14.5782	21.9886	-0.59294	0.20771	0.15055	FALSE
BB_0771a	133.8	170.169	-0.34689	0.02953	0.028915	FALSE
BB_0772	401.9	555.231	-0.46625	3.0052e-07	6.3203e-07	FALSE
BB_0773	1.79732	0	1.1323	0.54611	0.33322	FALSE
BB_0774	1952.19	1596.89	0.28982	1.3941e-08	3.2968e-08	FALSE
BB_0775	3746.31	4550.97	-0.2807	1.1803e-20	5.9383e-20	FALSE
BB_0776	1068.11	1089.67	-0.028831	0.48464	0.3059	FALSE
BB_0777	278.384	258.944	0.10444	0.47032	0.29907	FALSE
BB_0778	435.45	454.53	-0.06187	0.42937	0.2768	FALSE
BB_0779	29.1565	11.7769	1.3079	0.0063584	0.0073323	FALSE
BB_0780	9.9851	10.5098	-0.073888	0.88965	0.462	FALSE
BB_0781	165.852	190.145	-0.1972	0.16659	0.12535	FALSE
BB_0782	101.548	83.0349	0.29038	0.19514	0.14326	FALSE
BB_0783	43.3353	71.9288	-0.73103	0.006322	0.0073068	FALSE
BB_0784	81.8778	89.5197	-0.12873	0.51578	0.32122	FALSE
BB_0785	7145.43	6851.72	0.060555	0.058423	0.051959	FALSE
BB_0786	2323.73	3014.75	-0.37559	6.7859e-23	3.8692e-22	FALSE
BB_0787	1155.38	1225.55	-0.085065	0.091923	0.075838	FALSE
BB_0788	683.979	476.966	0.52007	3.1595e-09	8.0664e-09	FALSE
BB_0789	5474.63	4846.36	0.17586	1.2796e-08	3.0401e-08	FALSE
BB_0790	134	103.607	0.37111	0.057818	0.051511	FALSE
BB_0791	1021.58	901.756	0.17999	0.011965	0.012953	FALSE
BB_0792	37.4441	79.5316	-1.0868	6.6697e-05	0.00010435	TRUE
BB_0793	38.3428	111.136	-1.5353	8.3755e-10	2.2503e-09	TRUE
BB_0795	5761.1	5384.82	0.097446	0.0023619	0.0029707	FALSE
BB_0796	520.823	441.71	0.23769	0.016586	0.017264	FALSE
BB_0797	1633.36	1620.75	0.011187	0.94683	0.47703	FALSE
BB_0798	39.8405	21.6904	0.87718	0.021883	0.021976	FALSE
BB_0799	171.145	109.272	0.64729	0.00028688	0.00040781	FALSE
BB_0800	1775.15	1732.63	0.03498	0.6748	0.38752	FALSE
BB_0801	5488.91	4299.78	0.35226	6.2195e-31	4.8358e-30	FALSE
BB_0802	987.027	675.534	0.54706	8.5759e-14	2.9339e-13	FALSE
BB_0803	606.095	436.269	0.47433	3.1977e-07	6.6436e-07	FALSE
BB_0804	3803.92	3482.1	0.12753	0.00081818	0.0011107	FALSE
BB_0805	3850.95	3415.02	0.17332	2.671e-06	4.9662e-06	FALSE
BB_0806	1007.9	719.586	0.48611	1.5029e-11	4.5367e-11	FALSE
BB_0807	10.0849	9.24266	0.12582	0.86544	0.45482	FALSE
BB_0808	156.466	132.453	0.24037	0.18416	0.13677	FALSE
BB_0809	442.739	352.712	0.32797	0.0022563	0.0028589	FALSE
BB_0810	106.441	89.8178	0.24498	0.26407	0.18412	FALSE
BB_0811	663.41	650.788	0.027713	0.86867	0.45482	FALSE
BB_0812	374.142	452.891	-0.27558	0.0039047	0.0046926	FALSE
BB_0814	384.626	363.445	0.081717	0.52438	0.32499	FALSE
BB_0816	3774.37	3181.27	0.24663	1.9801e-11	5.9421e-11	FALSE
BB_0817	629.86	580.573	0.11755	0.21433	0.15491	FALSE
BB_0818	719.226	635.955	0.17752	0.037718	0.035843	FALSE
BB_0819	144.684	140.876	0.038479	0.88858	0.46199	FALSE
BB_0820	23.465	7.15561	1.7134	0.0027241	0.0033766	TRUE
BB_0821	1461.32	1159.13	0.33422	1.5491e-08	3.6298e-08	FALSE
BB_0823	65.5022	99.2096	-0.59894	0.0069368	0.0078929	FALSE
BB_0824	2850.84	2355.69	0.27524	7.3781e-11	2.1391e-10	FALSE
BB_0825	74.5887	115.161	-0.62662	0.0024818	0.0031063	FALSE
BB_0826	0	0	0.42181	0.95325	0.47778	FALSE
BB_0827	1075.1	1261.4	-0.23056	4.0924e-05	6.6458e-05	FALSE
BB_0828	408.69	677.547	-0.72931	5.97e-17	2.4907e-16	FALSE
BB_0829	372.744	644.601	-0.79022	2.4325e-18	1.095e-17	FALSE
BB_0830	134.2	177.847	-0.40625	0.010354	0.011281	FALSE
BB_0831	2837.66	3508.19	-0.30602	9.5845e-19	4.5123e-18	FALSE
BB_0832	196.007	193.649	0.017466	0.98412	0.48741	FALSE
BB_0833	947.286	1278.1	-0.43212	3.6955e-13	1.2235e-12	FALSE
BB_0834	244.535	637.818	-1.3831	3.202e-42	3.5721e-41	TRUE
BB_0835	27.6587	55.8287	-1.0133	0.0015884	0.0020689	TRUE
BB_0837	655.322	651.459	0.0085298	0.93979	0.47561	FALSE
BB_0838	127.41	106.142	0.26349	0.18824	0.13899	FALSE
BB_0838a	8.28763	10.7334	-0.37308	0.55957	0.33982	FALSE
BB_0839	370.147	276.385	0.42142	0.0003611	0.00050769	FALSE
BB_0840	453.623	531.304	-0.22804	0.0084074	0.0093385	FALSE
BB_0841	177.235	247.092	-0.47938	0.00046083	0.00064261	FALSE
BB_0842	436.548	444.393	-0.025695	0.67877	0.38904	FALSE
BB_0843	1681.99	1535.03	0.1319	0.021033	0.021206	FALSE
BB_0844	5.0924	7.90099	-0.63369	0.42359	0.27446	FALSE
BB_0852	238.145	282.423	-0.24602	0.039683	0.037434	FALSE
BB_A0078	33.1505	47.4805	-0.5183	0.099954	0.080649	FALSE
BB_A03	216.277	767.812	-1.8279	2.8226e-74	6.8975e-73	TRUE
BB_A04	8.08793	8.1246	-0.0065267	0.97653	0.48558	FALSE
BB_A05	8.38748	8.34821	0.0067702	0.99119	0.48861	FALSE
BB_A07	17.8733	17.6654	0.01688	0.99617	0.48965	FALSE
BB_A08	202.997	149.672	0.43966	0.0059402	0.0068965	FALSE
BB_A09	32.152	27.9516	0.20198	0.61499	0.36442	FALSE
BB_A10	15.4769	10.5843	0.54818	0.34942	0.23257	FALSE
BB_A11	17.0745	9.39174	0.86238	0.13921	0.10662	FALSE
BB_A12	0	0	NA	NA	NA	NA
BB_A13	30.5544	15.3547	0.99269	0.025665	0.025436	FALSE
BB_A15	NA	NA	NA	NA	NA	NA
BB_A16	NA	NA	NA	NA	NA	NA
BB_A19	353.073	230.172	0.61725	6.0911e-07	1.2258e-06	FALSE
BB_A20	312.533	251.564	0.31308	0.014268	0.01516	FALSE
BB_A21	194.31	147.361	0.39901	0.014231	0.015152	FALSE
BB_A23	111.534	93.9174	0.24801	0.24701	0.17435	FALSE
BB_A24	36.4456	54.487	-0.58017	0.051665	0.046954	FALSE
BB_A25	4.99255	6.03755	-0.27419	0.74019	0.41622	FALSE
BB_A30	22.4665	26.3118	-0.22794	0.55784	0.33927	FALSE
BB_A31	140.191	175.685	-0.3256	0.036728	0.034968	FALSE
BB_A32	5.99106	13.2677	-1.147	0.089135	0.074014	FALSE
BB_A33	10.8838	8.94451	0.2831	0.67928	0.38904	FALSE
BB_A34	4.49329	8.7209	-0.9567	0.23363	0.16675	FALSE
BB_A36	18.073	27.6535	-0.61362	0.14545	0.11074	FALSE
BB_A37	3.19523	3.13058	0.02949	0.98961	0.4883	FALSE
BB_A38	310.137	348.091	-0.16656	0.10754	0.085827	FALSE
BB_A40	74.1893	44.1263	0.74957	0.0064283	0.0073837	FALSE
BB_A41	75.5872	49.642	0.60658	0.02314	0.023193	FALSE
BB_A42	20.4694	10.7334	0.93136	0.083624	0.070602	FALSE
BB_A43	367.152	262.596	0.48353	5.0995e-05	8.0519e-05	FALSE
BB_A45	76.2861	57.2449	0.41427	0.11123	0.088636	FALSE
BB_A46	117.125	93.0975	0.33124	0.1127	0.089385	FALSE
BB_A47	18.772	10.3607	0.85746	0.12287	0.095973	FALSE
BB_A48	26.0611	13.6404	0.93401	0.050367	0.046072	FALSE
BB_A49	15.1773	8.1246	0.90155	0.14741	0.11207	FALSE
BB_A51	35.9463	23.1812	0.63289	0.10346	0.083084	FALSE
BB_A52	142.088	563.057	-1.9865	3.8414e-61	6.3589e-60	TRUE
BB_A53	22.766	58.3629	-1.3582	4.8612e-05	7.7472e-05	TRUE
BB_A54	21.8674	31.0076	-0.50385	0.19477	0.1432	FALSE
BB_A57	8.28763	43.3064	-2.3855	3.051e-07	6.3644e-07	TRUE
BB_A58	63.2057	52.8472	0.25823	0.36389	0.24095	FALSE
BB_A59	9944.76	16732.2	-0.75062	0	0	FALSE
BB_A60	146.182	225.998	-0.62855	2.1383e-05	3.5994e-05	FALSE
BB_A61	468.8	1260.36	-1.4268	1.7476e-85	4.9822e-84	TRUE
BB_A62	NA	NA	NA	NA	NA	NA
BB_A64	161.759	83.0349	0.96205	5.7408e-07	1.1638e-06	FALSE
BB_A65	17.7735	15.802	0.16962	0.7557	0.41744	FALSE
BB_A66	56.8152	97.048	-0.77242	0.00088751	0.0011985	FALSE
BB_A68	383.827	894.899	-1.2213	1.0315e-48	1.3233e-47	TRUE
BB_A69	82.6766	570.362	-2.7863	5.1192e-91	1.8764e-89	TRUE
BB_A73	91.8629	133.72	-0.54167	0.0041014	0.0048832	FALSE
BB_A74	NA	NA	NA	NA	NA	NA
BB_A76	132.402	249.999	-0.91699	7.3155e-10	1.9758e-09	FALSE
BB_B01	765.757	735.164	0.05882	0.55219	0.33654	FALSE
BB_B02	144.984	153.92	-0.086293	0.54572	0.33322	FALSE
BB_B03	578.337	539.503	0.10028	0.32058	0.21608	FALSE
BB_B04	2316.24	1034.73	1.1625	9.2028e-109	3.9355e-107	TRUE
BB_B05	162.857	155.411	0.067517	0.74334	0.41687	FALSE
BB_B06	90.8644	77.0719	0.23751	0.31746	0.21464	FALSE
BB_B07	238.045	200.432	0.24812	0.090628	0.075132	FALSE
BB_B09	145.882	155.933	-0.096119	0.50525	0.31581	FALSE
BB_B10	95.5574	165.399	-0.79151	9.4199e-06	1.6442e-05	FALSE
BB_B12	108.838	178.294	-0.71208	2.6249e-05	4.3876e-05	FALSE
BB_B13	1.29806	1.71437	-0.40131	0.80339	0.43489	FALSE
BB_B14	364.456	693.647	-0.92846	3.5181e-25	2.1751e-24	FALSE
BB_B16	1632.06	1549.94	0.07449	0.24102	0.17146	FALSE
BB_B17	1687.68	2111.87	-0.32348	5.7723e-13	1.8867e-12	FALSE
BB_B18	360.362	342.277	0.074284	0.58321	0.35142	FALSE
BB_B19	383.028	239.638	0.67659	1.6157e-08	3.7686e-08	FALSE
BB_B22	103.146	95.0355	0.11815	0.61339	0.36389	FALSE
BB_B23	242.438	290.92	-0.26301	0.026601	0.026302	FALSE
BB_B24	9.88524	7.82645	0.33692	0.63936	0.37423	FALSE
BB_B25	9.68554	1.7889	2.4368	0.015429	0.016158	FALSE
BB_B26	25.462	34.3618	-0.43246	0.23341	0.16675	FALSE
BB_B27	1.89717	6.78292	-1.8381	0.085467	0.071782	FALSE
BB_B28	123.116	346.525	-1.4929	2.404e-26	1.5616e-25	TRUE
BB_B29	NA	NA	NA	NA	NA	NA
BB_C01	283.377	377.086	-0.41217	0.0001555	0.00022669	FALSE
BB_C02	60.0104	79.6807	-0.40902	0.084267	0.071007	FALSE
BB_C03	89.3666	110.688	-0.3087	0.11407	0.09006	FALSE
BB_C05	91.9627	111.881	-0.28284	0.14207	0.10849	FALSE
BB_C06	226.362	197.152	0.19932	0.18804	0.13899	FALSE
BB_C07	0	0	2.4218	0.62407	0.36853	FALSE
BB_C10	176.037	182.915	-0.055295	0.64648	0.37659	FALSE
BB_C11	251.025	382.9	-0.60913	7.3123e-08	1.6244e-07	FALSE
BB_D001	NA	NA	NA	NA	NA	NA
BB_D0027	0	0	0.42181	0.95325	0.47778	FALSE
BB_D0031	0	0	NA	NA	NA	NA
BB_D01	NA	NA	NA	NA	NA	NA
BB_D04	NA	NA	NA	NA	NA	NA
BB_D09	147.38	108.825	0.43753	0.019639	0.019878	FALSE
BB_D10	101.149	106.44	-0.073554	0.65999	0.38107	FALSE
BB_D13	3.49478	2.68335	0.38117	0.75318	0.41744	FALSE
BB_D14	196.407	280.261	-0.51293	7.4781e-05	0.00011545	FALSE
BB_D15	93.8599	28.1007	1.7399	1.358e-09	3.5554e-09	TRUE
BB_D18	123.815	429.784	-1.7954	2.1817e-41	2.3324e-40	TRUE
BB_D21	326.213	484.644	-0.57111	1.0339e-08	2.4793e-08	FALSE
BB_D22	17.9732	14.2367	0.33623	0.52831	0.32625	FALSE
BB_D24	NA	NA	NA	NA	NA	NA
BB_E09	1.49776	3.42873	-1.1949	0.37221	0.24614	FALSE
BB_E16	337.496	179.412	0.91159	5.2832e-12	1.6234e-11	FALSE
BB_E17	823.471	535.925	0.61969	2.0566e-14	7.4323e-14	FALSE
BB_E18	0	0	-0.42619	0.86947	0.45482	FALSE
BB_E19	29.6557	26.9081	0.14027	0.74329	0.41687	FALSE
BB_E20	0	0	2.4218	0.62407	0.36853	FALSE
BB_E21	360.362	247.987	0.53918	8.7267e-06	1.5389e-05	FALSE
BB_E22	363.557	190.22	0.93451	2.6125e-13	8.7056e-13	FALSE
BB_E31	6.29061	2.31067	1.4449	0.17104	0.12813	FALSE
BB_F0034	NA	NA	NA	NA	NA	NA
BB_F0039	0	0	NA	NA	NA	NA
BB_F0040	0	0	NA	NA	NA	NA
BB_F0041	1.49776	3.65234	-1.286	0.32962	0.22082	FALSE
BB_F01	0	0	-0.69367	0.76189	0.41995	FALSE
BB_F02	NA	NA	NA	NA	NA	NA
BB_F03	2.09687	1.34168	0.6442	0.68939	0.3923	FALSE
BB_F06	NA	NA	NA	NA	NA	NA
BB_F08	NA	NA	NA	NA	NA	NA
BB_F14	0	0	1.4218	0.62992	0.37113	FALSE
BB_F17	7.48882	6.11208	0.29307	0.72253	0.40835	FALSE
BB_F20	314.73	245.825	0.35648	0.0051831	0.0061005	FALSE
BB_F23	71.8927	87.3581	-0.2811	0.19703	0.14444	FALSE
BB_F24	17.1744	28.4734	-0.72936	0.086413	0.072222	FALSE
BB_F25	4.29359	8.19914	-0.93329	0.2578	0.1804	FALSE
BB_F26	9.68554	24.7465	-1.3533	0.00834	0.0093039	FALSE
BB_G0036	0	1.63983	-0.7157	0.68557	0.39133	FALSE
BB_G01	0	0	-0.57819	0.91917	0.46794	FALSE
BB_G02	2.19672	4.24864	-0.95165	0.40782	0.26592	FALSE
BB_G07	68.7973	155.709	-1.1784	2.6982e-09	6.9232e-09	TRUE
BB_G08	70.6945	175.163	-1.309	7.7117e-12	2.3556e-11	TRUE
BB_G09	45.4322	79.308	-0.80375	0.0018867	0.0024265	FALSE
BB_G12	3.19523	3.20512	-0.0044571	0.9867	0.48741	FALSE
BB_G13	7.28912	6.3357	0.20224	0.81048	0.43551	FALSE
BB_G14	1.19821	0	0.30633	0.88199	0.46082	FALSE
BB_G15	1.59762	0	0.72137	0.69918	0.39734	FALSE
BB_G16	0	0	2.0068	0.70584	0.40068	FALSE
BB_G17	8.98659	8.34821	0.10631	0.89471	0.462	FALSE
BB_G18	0	0	0.74374	0.82432	0.43926	FALSE
BB_G19	0	0	NA	NA	NA	NA
BB_G20	1.99702	2.08705	-0.063619	0.95634	0.47879	FALSE
BB_G21	2.29657	6.03755	-1.3945	0.18264	0.13583	FALSE
BB_G22	0	0	0.42181	0.93392	0.47357	FALSE
BB_G23	0	0	-0.57819	0.91917	0.46794	FALSE
BB_G24	1.09836	1.11806	-0.025651	0.98345	0.48741	FALSE
BB_G25	NA	NA	NA	NA	NA	NA
BB_G26	0	0	NA	NA	NA	NA
BB_G27	0	0	-0.57819	0.88589	0.46153	FALSE
BB_G28	NA	NA	NA	NA	NA	NA
BB_G29	67.8986	91.6813	-0.43324	0.051221	0.046687	FALSE
BB_G30	0	1.49075	-0.90012	0.63956	0.37423	FALSE
BB_G31	9.88524	12.895	-0.38346	0.51214	0.31973	FALSE
BB_G32	44.9329	39.654	0.18031	0.59762	0.3566	FALSE
BB_G33	637.748	440.443	0.53403	4.5428e-09	1.1262e-08	FALSE
BB_G34	17.1744	31.5294	-0.87644	0.035147	0.033713	FALSE
BB_H0042	0	0	NA	NA	NA	NA
BB_H02	NA	NA	NA	NA	NA	NA
BB_H04	NA	NA	NA	NA	NA	NA
BB_H05	0	0	NA	NA	NA	NA
BB_H06	376.338	558.138	-0.56859	9.341e-10	2.4966e-09	FALSE
BB_H09	3.79434	3.80142	-0.0026902	0.98686	0.48741	FALSE
BB_H09a	0	0	1.4218	0.80962	0.4355	FALSE
BB_H13	646.535	436.343	0.56727	4.2391e-10	1.1633e-09	FALSE
BB_H17	0	0	-0.31516	0.8949	0.462	FALSE
BB_H26	59.1118	183.959	-1.6379	1.3289e-16	5.4123e-16	TRUE
BB_H27	39.8405	55.3814	-0.47517	0.099946	0.080649	FALSE
BB_H28	82.9761	157.573	-0.92525	8.3981e-07	1.6512e-06	FALSE
BB_H29	30.0551	70.2144	-1.2242	3.8702e-05	6.3049e-05	TRUE
BB_H32	71.5931	63.6551	0.16954	0.53252	0.32727	FALSE
BB_H33	34.848	62.5371	-0.84364	0.0040531	0.0048482	FALSE
BB_H37	158.563	259.391	-0.71007	4.2286e-07	8.6799e-07	FALSE
BB_H39	18.2727	23.4793	-0.3617	0.40129	0.26329	FALSE
BB_H40	NA	NA	NA	NA	NA	NA
BB_H41	0	0	-0.90012	0.81486	0.43695	FALSE
BB_I0044	NA	NA	NA	NA	NA	NA
BB_I01	NA	NA	NA	NA	NA	NA
BB_I06	32.0522	41.5174	-0.3733	0.25089	0.17685	FALSE
BB_I12	93.2608	89.8178	0.054269	0.85227	0.45076	FALSE
BB_I15	3.29508	2.9815	0.14427	0.91038	0.46794	FALSE
BB_I16	17.6736	28.1007	-0.66901	0.11373	0.089927	FALSE
BB_I18	1.19821	4.32318	-1.8512	0.16771	0.12582	FALSE
BB_I19	16.3756	62.4625	-1.9314	6.8874e-08	1.5367e-07	TRUE
BB_I20	3.69449	8.49729	-1.2016	0.15825	0.11978	FALSE
BB_I21	31.8525	142.74	-2.1639	1.8188e-18	8.3332e-18	TRUE
BB_I22	23.5648	60.5991	-1.3627	3.3305e-05	5.4604e-05	TRUE
BB_I26	0	1.11806	-1.1632	0.61782	0.36568	FALSE
BB_I29	476.589	518.707	-0.12218	0.13499	0.10417	FALSE
BB_I34	1.49776	1.41621	0.080771	0.96876	0.48312	FALSE
BB_I36	NA	NA	NA	NA	NA	NA
BB_I38	NA	NA	NA	NA	NA	NA
BB_I39	0	0	NA	NA	NA	NA
BB_I41	0	0	NA	NA	NA	NA
BB_I42	NA	NA	NA	NA	NA	NA
BB_J0056	NA	NA	NA	NA	NA	NA
BB_J0058	3.29508	1.34168	1.2963	0.36233	0.24023	FALSE
BB_J08	213.182	247.987	-0.21818	0.083649	0.070602	FALSE
BB_J09	941.495	1695.88	-0.84901	3.1914e-51	4.4262e-50	FALSE
BB_J11	11.9821	11.8515	0.015815	0.9983	0.48976	FALSE
BB_J13	10.0849	13.7895	-0.45136	0.43292	0.27858	FALSE
BB_J16	31.6528	48.3749	-0.61193	0.054752	0.049194	FALSE
BB_J17	6.59016	14.0876	-1.096	0.091089	0.075393	FALSE
BB_J18	5.59165	12.0006	-1.1018	0.11735	0.092365	FALSE
BB_J19	218.873	527.95	-1.2703	3.5448e-31	2.7985e-30	TRUE
BB_J23	30.8539	20.796	0.56915	0.17128	0.12813	FALSE
BB_J24	25.5618	33.1692	-0.37585	0.3018	0.20536	FALSE
BB_J25	17.0745	20.0506	-0.2318	0.60348	0.35968	FALSE
BB_J26	7.08942	8.94451	-0.33534	0.62843	0.37067	FALSE
BB_J27	29.3562	24.4483	0.26393	0.52697	0.32581	FALSE
BB_J28	18.4724	21.2432	-0.20163	0.63721	0.3737	FALSE
BB_J29	0	0	0.42181	0.91912	0.46794	FALSE
BB_J31	0	0	NA	NA	NA	NA
BB_J34	594.313	1612.1	-1.4396	2.9445e-110	1.3736e-108	TRUE
BB_J36	882.682	1015.13	-0.20169	0.0011041	0.0014602	FALSE
BB_J37	3.39493	2.60882	0.37999	0.75733	0.41789	FALSE
BB_J41	0	0	-0.57819	0.91917	0.46794	FALSE
BB_J42	0	0	1.4218	0.80962	0.4355	FALSE
BB_J43	NA	NA	NA	NA	NA	NA
BB_J45	NA	NA	NA	NA	NA	NA
BB_J46	11.0835	16.1747	-0.54533	0.31531	0.21347	FALSE
BB_J47	6.98957	13.1932	-0.91651	0.15732	0.11924	FALSE
BB_J48	13.8793	26.6845	-0.94307	0.039489	0.037319	FALSE
BB_K0058	29.6557	33.5419	-0.17765	0.59675	0.3565	FALSE
BB_K0059	0	0	NA	NA	NA	NA
BB_K01	0	3.72688	-2.6371	0.11213	0.089072	FALSE
BB_K07	13.5797	18.3363	-0.43324	0.38328	0.25281	FALSE
BB_K09	0	0	0.74374	0.82432	0.43926	FALSE
BB_K13	NA	NA	NA	NA	NA	NA
BB_K15	736.101	860.611	-0.22546	0.00089965	0.0012117	FALSE
BB_K17	176.037	459.077	-1.3829	7.4043e-31	5.6711e-30	TRUE
BB_K19	17.3741	55.3069	-1.6705	4.2566e-06	7.8011e-06	TRUE
BB_K21	44.3338	76.4011	-0.78518	0.0027858	0.0034351	FALSE
BB_K22	0	1.11806	-3.4851	0.32144	0.21619	FALSE
BB_K23	138.793	471.898	-1.7655	2.758e-44	3.1451e-43	TRUE
BB_K24	27.459	42.561	-0.63225	0.063794	0.055527	FALSE
BB_K32	32.5514	70.7362	-1.1197	0.00011753	0.00017482	TRUE
BB_K33	NA	NA	NA	NA	NA	NA
BB_K34	NA	NA	NA	NA	NA	NA
BB_K35	28.4575	12.8205	1.1504	0.014973	0.015713	FALSE
BB_K40	262.608	380.589	-0.53532	1.6446e-06	3.1141e-06	FALSE
BB_K41	0	0	NA	NA	NA	NA
BB_K42	NA	NA	NA	NA	NA	NA
BB_K45	NA	NA	NA	NA	NA	NA
BB_K47	70.8942	492.619	-2.7967	3.6708e-79	9.4186e-78	TRUE
BB_K48	20.07	34.3618	-0.77576	0.047135	0.043504	FALSE
BB_K49	18.8718	119.409	-2.6616	1.6026e-19	7.686e-19	TRUE
BB_K50	57.4143	337.059	-2.5535	7.2968e-50	9.8539e-49	TRUE
BB_K52	0	0	-0.42619	0.86947	0.45482	FALSE
BB_K53	NA	NA	NA	NA	NA	NA
BB_K54	0	0	NA	NA	NA	NA
BB_L01	NA	NA	NA	NA	NA	NA
BB_L02	NA	NA	NA	NA	NA	NA
BB_L03	NA	NA	NA	NA	NA	NA
BB_L04	NA	NA	NA	NA	NA	NA
BB_L06	NA	NA	NA	NA	NA	NA
BB_L07	NA	NA	NA	NA	NA	NA
BB_L08	NA	NA	NA	NA	NA	NA
BB_L09	NA	NA	NA	NA	NA	NA
BB_L10	NA	NA	NA	NA	NA	NA
BB_L11	NA	NA	NA	NA	NA	NA
BB_L12	NA	NA	NA	NA	NA	NA
BB_L13	NA	NA	NA	NA	NA	NA
BB_L14	NA	NA	NA	NA	NA	NA
BB_L15	NA	NA	NA	NA	NA	NA
BB_L16	NA	NA	NA	NA	NA	NA
BB_L17	NA	NA	NA	NA	NA	NA
BB_L18	NA	NA	NA	NA	NA	NA
BB_L19	NA	NA	NA	NA	NA	NA
BB_L20	NA	NA	NA	NA	NA	NA
BB_L21	NA	NA	NA	NA	NA	NA
BB_L22	NA	NA	NA	NA	NA	NA
BB_L23	NA	NA	NA	NA	NA	NA
BB_L24	NA	NA	NA	NA	NA	NA
BB_L25	NA	NA	NA	NA	NA	NA
BB_L26	NA	NA	NA	NA	NA	NA
BB_L27	2.89568	0	1.6948	0.29613	0.20289	FALSE
BB_L28	13.38	10.7334	0.31797	0.60668	0.36117	FALSE
BB_L29	0	0	-0.90012	0.74053	0.41622	FALSE
BB_L30	0	0	-0.57819	0.91917	0.46794	FALSE
BB_L31	NA	NA	NA	NA	NA	NA
BB_L32	40.3398	67.1584	-0.73536	0.0080053	0.0089891	FALSE
BB_L35	49.4262	48.2258	0.03547	0.9429	0.47624	FALSE
BB_L36	NA	NA	NA	NA	NA	NA
BB_L37	NA	NA	NA	NA	NA	NA
BB_L38	NA	NA	NA	NA	NA	NA
BB_L39	NA	NA	NA	NA	NA	NA
BB_L40	NA	NA	NA	NA	NA	NA
BB_L41	NA	NA	NA	NA	NA	NA
BB_L42	NA	NA	NA	NA	NA	NA
BB_L43	NA	NA	NA	NA	NA	NA
BB_M01	NA	NA	NA	NA	NA	NA
BB_M02	NA	NA	NA	NA	NA	NA
BB_M03	NA	NA	NA	NA	NA	NA
BB_M04	NA	NA	NA	NA	NA	NA
BB_M05	NA	NA	NA	NA	NA	NA
BB_M06	NA	NA	NA	NA	NA	NA
BB_M07	NA	NA	NA	NA	NA	NA
BB_M08	NA	NA	NA	NA	NA	NA
BB_M09	NA	NA	NA	NA	NA	NA
BB_M10	NA	NA	NA	NA	NA	NA
BB_M11	NA	NA	NA	NA	NA	NA
BB_M12	NA	NA	NA	NA	NA	NA
BB_M13	NA	NA	NA	NA	NA	NA
BB_M14	NA	NA	NA	NA	NA	NA
BB_M15	NA	NA	NA	NA	NA	NA
BB_M16	NA	NA	NA	NA	NA	NA
BB_M17	NA	NA	NA	NA	NA	NA
BB_M18	NA	NA	NA	NA	NA	NA
BB_M19	NA	NA	NA	NA	NA	NA
BB_M20	0	0	NA	NA	NA	NA
BB_M21	NA	NA	NA	NA	NA	NA
BB_M23	NA	NA	NA	NA	NA	NA
BB_M24	NA	NA	NA	NA	NA	NA
BB_M25	NA	NA	NA	NA	NA	NA
BB_M26	NA	NA	NA	NA	NA	NA
BB_M27	NA	NA	NA	NA	NA	NA
BB_M28	0	0	NA	NA	NA	NA
BB_M29	0	0	NA	NA	NA	NA
BB_M30	0	0	NA	NA	NA	NA
BB_M31	NA	NA	NA	NA	NA	NA
BB_M32	0	30.9331	-5.9511	6.6891e-09	1.6346e-08	TRUE
BB_M33	0	71.9288	-7.1685	6.5979e-18	2.8693e-17	TRUE
BB_M34	0	16.8455	-5.0743	2.1463e-05	3.5994e-05	TRUE
BB_M35	NA	NA	NA	NA	NA	NA
BB_M36	NA	NA	NA	NA	NA	NA
BB_M37	NA	NA	NA	NA	NA	NA
BB_M38	0	16.8455	-5.0743	2.1463e-05	3.5994e-05	TRUE
BB_M39	0	4.02503	NA	NA	NA	NA
BB_M41	NA	NA	NA	NA	NA	NA
BB_M42	NA	NA	NA	NA	NA	NA
BB_N01	NA	NA	NA	NA	NA	NA
BB_N02	NA	NA	NA	NA	NA	NA
BB_N03	NA	NA	NA	NA	NA	NA
BB_N04	NA	NA	NA	NA	NA	NA
BB_N07	NA	NA	NA	NA	NA	NA
BB_N08	NA	NA	NA	NA	NA	NA
BB_N09	NA	NA	NA	NA	NA	NA
BB_N10	NA	NA	NA	NA	NA	NA
BB_N12	NA	NA	NA	NA	NA	NA
BB_N14	NA	NA	NA	NA	NA	NA
BB_N15	NA	NA	NA	NA	NA	NA
BB_N17	NA	NA	NA	NA	NA	NA
BB_N19	0	0	NA	NA	NA	NA
BB_N20	NA	NA	NA	NA	NA	NA
BB_N23	0	0	-1.5782	0.74573	0.41687	FALSE
BB_N24	NA	NA	NA	NA	NA	NA
BB_N25	NA	NA	NA	NA	NA	NA
BB_N26	NA	NA	NA	NA	NA	NA
BB_N27	26.8599	14.6839	0.87122	0.061322	0.053791	FALSE
BB_N28	17.8733	15.1311	0.24029	0.65367	0.37903	FALSE
BB_N30	0	0	NA	NA	NA	NA
BB_N31	0	0	NA	NA	NA	NA
BB_N32	26.161	44.0517	-0.75178	0.028633	0.028149	FALSE
BB_N33	7.88823	9.09359	-0.20515	0.75398	0.41744	FALSE
BB_N34	NA	NA	NA	NA	NA	NA
BB_N35	NA	NA	NA	NA	NA	NA
BB_N36	NA	NA	NA	NA	NA	NA
BB_N38	7.58867	16.3983	-1.1116	0.065243	0.056434	FALSE
BB_N39	17.3741	31.9021	-0.87672	0.034038	0.03271	FALSE
BB_N41	7.48882	22.9576	-1.6162	0.0038012	0.0045789	TRUE
BB_N42	NA	NA	NA	NA	NA	NA
BB_N43	NA	NA	NA	NA	NA	NA
BB_O01	NA	NA	NA	NA	NA	NA
BB_O02	NA	NA	NA	NA	NA	NA
BB_O03	NA	NA	NA	NA	NA	NA
BB_O04	NA	NA	NA	NA	NA	NA
BB_O06	NA	NA	NA	NA	NA	NA
BB_O07	NA	NA	NA	NA	NA	NA
BB_O08	NA	NA	NA	NA	NA	NA
BB_O09	NA	NA	NA	NA	NA	NA
BB_O10	NA	NA	NA	NA	NA	NA
BB_O11	NA	NA	NA	NA	NA	NA
BB_O12	NA	NA	NA	NA	NA	NA
BB_O13	NA	NA	NA	NA	NA	NA
BB_O14	NA	NA	NA	NA	NA	NA
BB_O15	5.89121	4.99402	0.23836	0.79836	0.43353	FALSE
BB_O16	NA	NA	NA	NA	NA	NA
BB_O17	10.3845	11.1061	-0.096921	0.85789	0.45292	FALSE
BB_O18	0	0	1.7437	0.658	0.38068	FALSE
BB_O19	NA	NA	NA	NA	NA	NA
BB_O20	0	0	1.4218	0.80962	0.4355	FALSE
BB_O21	NA	NA	NA	NA	NA	NA
BB_O22	NA	NA	NA	NA	NA	NA
BB_O23	NA	NA	NA	NA	NA	NA
BB_O24	0	0	NA	NA	NA	NA
BB_O25	NA	NA	NA	NA	NA	NA
BB_O26	0	0	NA	NA	NA	NA
BB_O27	5.99106	2.90697	1.0433	0.30299	0.20567	FALSE
BB_O28	27.7586	21.3178	0.38088	0.37586	0.24823	FALSE
BB_O29	0	0	-1.5782	0.74573	0.41687	FALSE
BB_O30	0	0	NA	NA	NA	NA
BB_O31	NA	NA	NA	NA	NA	NA
BB_O32	47.6289	59.1829	-0.31334	0.24157	0.17146	FALSE
BB_O33	19.6706	28.5479	-0.53734	0.1879	0.13899	FALSE
BB_O34	0	0	3.0068	0.5002	0.31357	FALSE
BB_O36	NA	NA	NA	NA	NA	NA
BB_O37	NA	NA	NA	NA	NA	NA
BB_O38	NA	NA	NA	NA	NA	NA
BB_O39	0	0	0.19942	0.94599	0.47703	FALSE
BB_O40	2.99553	4.09957	-0.45266	0.66815	0.38525	FALSE
BB_O43	NA	NA	NA	NA	NA	NA
BB_O44	NA	NA	NA	NA	NA	NA
BB_P01	NA	NA	NA	NA	NA	NA
BB_P02	NA	NA	NA	NA	NA	NA
BB_P03	NA	NA	NA	NA	NA	NA
BB_P04	NA	NA	NA	NA	NA	NA
BB_P06	NA	NA	NA	NA	NA	NA
BB_P07	NA	NA	NA	NA	NA	NA
BB_P08	NA	NA	NA	NA	NA	NA
BB_P09	NA	NA	NA	NA	NA	NA
BB_P10	NA	NA	NA	NA	NA	NA
BB_P11	NA	NA	NA	NA	NA	NA
BB_P12	NA	NA	NA	NA	NA	NA
BB_P13	NA	NA	NA	NA	NA	NA
BB_P14	NA	NA	NA	NA	NA	NA
BB_P15	NA	NA	NA	NA	NA	NA
BB_P16	NA	NA	NA	NA	NA	NA
BB_P17	NA	NA	NA	NA	NA	NA
BB_P18	NA	NA	NA	NA	NA	NA
BB_P19	NA	NA	NA	NA	NA	NA
BB_P20	NA	NA	NA	NA	NA	NA
BB_P21	NA	NA	NA	NA	NA	NA
BB_P22	NA	NA	NA	NA	NA	NA
BB_P23	NA	NA	NA	NA	NA	NA
BB_P24	NA	NA	NA	NA	NA	NA
BB_P25	NA	NA	NA	NA	NA	NA
BB_P26	NA	NA	NA	NA	NA	NA
BB_P27	NA	NA	NA	NA	NA	NA
BB_P28	0	0	1.4218	0.80962	0.4355	FALSE
BB_P29	0	0	NA	NA	NA	NA
BB_P30	NA	NA	NA	NA	NA	NA
BB_P31	NA	NA	NA	NA	NA	NA
BB_P32	63.3055	106.663	-0.75266	0.00065226	0.00089736	FALSE
BB_P33	10.6841	4.84494	1.1409	0.13866	0.10652	FALSE
BB_P34	59.9106	57.2449	0.065664	0.84798	0.44907	FALSE
BB_P35	NA	NA	NA	NA	NA	NA
BB_P36	NA	NA	NA	NA	NA	NA
BB_P37	NA	NA	NA	NA	NA	NA
BB_P38	NA	NA	NA	NA	NA	NA
BB_P39	NA	NA	NA	NA	NA	NA
BB_P40	NA	NA	NA	NA	NA	NA
BB_P41	NA	NA	NA	NA	NA	NA
BB_P42	NA	NA	NA	NA	NA	NA
BB_Q0091	NA	NA	NA	NA	NA	NA
BB_Q03	0	0	-1.1632	0.75234	0.41744	FALSE
BB_Q05	9.18629	12.2987	-0.42095	0.48648	0.30669	FALSE
BB_Q06	3.59463	3.20512	0.16547	0.89161	0.462	FALSE
BB_Q07	178.134	161.97	0.13724	0.4332	0.27858	FALSE
BB_Q08	0	0	-1.1632	0.82343	0.43926	FALSE
BB_Q09	7.08942	7.15561	-0.013408	0.97082	0.48368	FALSE
BB_Q12	NA	NA	NA	NA	NA	NA
BB_Q13	NA	NA	NA	NA	NA	NA
BB_Q14	NA	NA	NA	NA	NA	NA
BB_Q15	NA	NA	NA	NA	NA	NA
BB_Q17	NA	NA	NA	NA	NA	NA
BB_Q18	NA	NA	NA	NA	NA	NA
BB_Q19	NA	NA	NA	NA	NA	NA
BB_Q20	NA	NA	NA	NA	NA	NA
BB_Q21	NA	NA	NA	NA	NA	NA
BB_Q22	NA	NA	NA	NA	NA	NA
BB_Q23	NA	NA	NA	NA	NA	NA
BB_Q24	NA	NA	NA	NA	NA	NA
BB_Q25	NA	NA	NA	NA	NA	NA
BB_Q26	NA	NA	NA	NA	NA	NA
BB_Q27	NA	NA	NA	NA	NA	NA
BB_Q28	NA	NA	NA	NA	NA	NA
BB_Q29	NA	NA	NA	NA	NA	NA
BB_Q30	NA	NA	NA	NA	NA	NA
BB_Q31	NA	NA	NA	NA	NA	NA
BB_Q32	NA	NA	NA	NA	NA	NA
BB_Q33	NA	NA	NA	NA	NA	NA
BB_Q34	66.7004	53.3689	0.3217	0.2449	0.17334	FALSE
BB_Q35	29.5559	29.815	-0.012595	0.9422	0.47624	FALSE
BB_Q37	1.69747	2.08705	-0.29808	0.83349	0.44186	FALSE
BB_Q38	0	0	-1.1632	0.82343	0.43926	FALSE
BB_Q39	NA	NA	NA	NA	NA	NA
BB_Q40	68.7973	252.161	-1.8739	2.3183e-26	1.5252e-25	TRUE
BB_Q42	0	0	NA	NA	NA	NA
BB_Q43	NA	NA	NA	NA	NA	NA
BB_Q44	NA	NA	NA	NA	NA	NA
BB_Q45	0	0	NA	NA	NA	NA
BB_Q47	6.39046	10.2862	-0.68672	0.32773	0.22013	FALSE
BB_Q48	NA	NA	NA	NA	NA	NA
BB_Q49	NA	NA	NA	NA	NA	NA
BB_Q50	NA	NA	NA	NA	NA	NA
BB_Q52	NA	NA	NA	NA	NA	NA
BB_Q53	NA	NA	NA	NA	NA	NA
BB_Q54	0	0	NA	NA	NA	NA
BB_Q62	0	0	NA	NA	NA	NA
BB_Q67	30.9538	103.831	-1.746	8.1656e-11	2.3541e-10	TRUE
BB_Q85	NA	NA	NA	NA	NA	NA
BB_Q88	NA	NA	NA	NA	NA	NA
BB_Q89	NA	NA	NA	NA	NA	NA
BB_R01	NA	NA	NA	NA	NA	NA
BB_R03	NA	NA	NA	NA	NA	NA
BB_R04	NA	NA	NA	NA	NA	NA
BB_R05	NA	NA	NA	NA	NA	NA
BB_R06	NA	NA	NA	NA	NA	NA
BB_R07	NA	NA	NA	NA	NA	NA
BB_R08	NA	NA	NA	NA	NA	NA
BB_R09	NA	NA	NA	NA	NA	NA
BB_R10	NA	NA	NA	NA	NA	NA
BB_R11	NA	NA	NA	NA	NA	NA
BB_R12	NA	NA	NA	NA	NA	NA
BB_R13	NA	NA	NA	NA	NA	NA
BB_R14	NA	NA	NA	NA	NA	NA
BB_R15	NA	NA	NA	NA	NA	NA
BB_R16	NA	NA	NA	NA	NA	NA
BB_R17	NA	NA	NA	NA	NA	NA
BB_R18	NA	NA	NA	NA	NA	NA
BB_R19	NA	NA	NA	NA	NA	NA
BB_R20	NA	NA	NA	NA	NA	NA
BB_R21	NA	NA	NA	NA	NA	NA
BB_R22	0	0	0.78438	0.75487	0.41744	FALSE
BB_R23	NA	NA	NA	NA	NA	NA
BB_R24	NA	NA	NA	NA	NA	NA
BB_R25	NA	NA	NA	NA	NA	NA
BB_R26	NA	NA	NA	NA	NA	NA
BB_R27	4.19374	0	2.1137	0.14408	0.10986	FALSE
BB_R28	14.4784	12.895	0.16709	0.78228	0.42843	FALSE
BB_R29	3.99404	2.75789	0.53428	0.6426	0.37515	FALSE
BB_R31	0	0	NA	NA	NA	NA
BB_R32	0	0	-0.57819	0.91917	0.46794	FALSE
BB_R33	25.6617	48.3004	-0.91242	0.0070207	0.0079356	FALSE
BB_R34	81.7779	107.558	-0.39533	0.051697	0.046954	FALSE
BB_R36	NA	NA	NA	NA	NA	NA
BB_R37	NA	NA	NA	NA	NA	NA
BB_R38	NA	NA	NA	NA	NA	NA
BB_R41	11.4829	20.3488	-0.82546	0.10746	0.085827	FALSE
BB_R42	5.89121	6.41023	-0.12181	0.8684	0.45482	FALSE
BB_R43	0	0	-0.74812	0.78797	0.43065	FALSE
BB_R44	0	0	NA	NA	NA	NA
BB_R45	NA	NA	NA	NA	NA	NA
BB_S01	NA	NA	NA	NA	NA	NA
BB_S02	NA	NA	NA	NA	NA	NA
BB_S03	NA	NA	NA	NA	NA	NA
BB_S04	NA	NA	NA	NA	NA	NA
BB_S06	NA	NA	NA	NA	NA	NA
BB_S07	NA	NA	NA	NA	NA	NA
BB_S08	NA	NA	NA	NA	NA	NA
BB_S09	NA	NA	NA	NA	NA	NA
BB_S10	NA	NA	NA	NA	NA	NA
BB_S11	NA	NA	NA	NA	NA	NA
BB_S12	NA	NA	NA	NA	NA	NA
BB_S13	NA	NA	NA	NA	NA	NA
BB_S14	NA	NA	NA	NA	NA	NA
BB_S15	NA	NA	NA	NA	NA	NA
BB_S16	NA	NA	NA	NA	NA	NA
BB_S17	NA	NA	NA	NA	NA	NA
BB_S18	NA	NA	NA	NA	NA	NA
BB_S19	NA	NA	NA	NA	NA	NA
BB_S20	NA	NA	NA	NA	NA	NA
BB_S21	NA	NA	NA	NA	NA	NA
BB_S23	NA	NA	NA	NA	NA	NA
BB_S24	NA	NA	NA	NA	NA	NA
BB_S25	NA	NA	NA	NA	NA	NA
BB_S26	NA	NA	NA	NA	NA	NA
BB_S27	1.49776	3.65234	-1.286	0.32962	0.22082	FALSE
BB_S29	0	0	NA	NA	NA	NA
BB_S30	11.8823	9.16813	0.37411	0.56912	0.34481	FALSE
BB_S31	0	0	-1.1632	0.75234	0.41744	FALSE
BB_S33	NA	NA	NA	NA	NA	NA
BB_S34	0	0	NA	NA	NA	NA
BB_S35	14.6781	35.3308	-1.2673	0.0027164	0.0033752	TRUE
BB_S37	NA	NA	NA	NA	NA	NA
BB_S38	NA	NA	NA	NA	NA	NA
BB_S39	NA	NA	NA	NA	NA	NA
BB_S40	NA	NA	NA	NA	NA	NA
BB_S41	29.9553	65.8167	-1.1356	0.00017222	0.00024965	TRUE
BB_S42	10.0849	10.7334	-0.089906	0.86883	0.45482	FALSE
BB_S44	0	0	-0.57819	0.91917	0.46794	FALSE
BB_S45	NA	NA	NA	NA	NA	NA
BB_T0008	NA	NA	NA	NA	NA	NA
BB_T01	NA	NA	NA	NA	NA	NA
BB_T02	NA	NA	NA	NA	NA	NA
BB_T03	NA	NA	NA	NA	NA	NA
BB_T06	NA	NA	NA	NA	NA	NA
BB_T07	NA	NA	NA	NA	NA	NA
BB_U01	NA	NA	NA	NA	NA	NA
BB_U02	NA	NA	NA	NA	NA	NA
BB_U04	0	1.49075	-1.0928	0.58346	0.35142	FALSE
BB_U05	392.714	681.945	-0.79618	1.5397e-19	7.4538e-19	FALSE
BB_U06	0	0	-2.3855	0.5741	0.34701	FALSE
BB_U07	NA	NA	NA	NA	NA	NA
BB_U08	NA	NA	NA	NA	NA	NA
BB_U09	0	0	-1.1632	0.75234	0.41744	FALSE
BB_U10	NA	NA	NA	NA	NA	NA
BB_U11	NA	NA	NA	NA	NA	NA
EBG00001182576	NA	NA	NA	NA	NA	NA
EBG00001182577	0	0	1.4218	0.80962	0.4355	FALSE
EBG00001182578	NA	NA	NA	NA	NA	NA
EBG00001182579	NA	NA	NA	NA	NA	NA
EBG00001182580	NA	NA	NA	NA	NA	NA
EBG00001182581	5.0924	15.4293	-1.5993	0.018524	0.01884	FALSE
EBG00001182582	0	0	1.4218	0.59008	0.35458	FALSE
EBG00001182583	0	0	0.0067702	0.99765	0.48976	FALSE
EBG00001182584	2.89568	2.3852	0.27979	0.83309	0.44186	FALSE
EBG00001182585	NA	NA	NA	NA	NA	NA
EBG00001182586	54.5186	64.2514	-0.23698	0.34288	0.22881	FALSE
EBG00001182587	NA	NA	NA	NA	NA	NA
EBG00001182588	36.6453	51.9527	-0.50357	0.093442	0.076845	FALSE
EBG00001182589	NA	NA	NA	NA	NA	NA
EBG00001182590	1.69747	1.63983	0.049839	0.98218	0.48741	FALSE
EBG00001182591	NA	NA	NA	NA	NA	NA
EBG00001182592	NA	NA	NA	NA	NA	NA
EBG00001182593	NA	NA	NA	NA	NA	NA
EBG00001182594	NA	NA	NA	NA	NA	NA
EBG00001182595	NA	NA	NA	NA	NA	NA
EBG00001182596	0	0	1.2292	0.68752	0.39201	FALSE
EBG00001182597	0	0	1.4218	0.80962	0.4355	FALSE
EBG00001182598	NA	NA	NA	NA	NA	NA
EBG00001182599	NA	NA	NA	NA	NA	NA
EBG00001182600	NA	NA	NA	NA	NA	NA
EBG00001182601	9.68554	6.41023	0.59546	0.42416	0.27448	FALSE
EBG00001182602	0	0	0.42181	0.85292	0.45076	FALSE
EBG00001182603	30.5544	24.5974	0.31287	0.44393	0.28476	FALSE
EBG00001182604	0	0	NA	NA	NA	NA
EBG00001182605	NA	NA	NA	NA	NA	NA
EBG00001182606	5.79136	2.23613	1.3729	0.2066	0.15017	FALSE
EBG00001182607	NA	NA	NA	NA	NA	NA
EBG00001182608	0	0	NA	NA	NA	NA
EBG00001182609	1.29806	7.5283	-2.536	0.027088	0.026681	FALSE
EBG00001182610	NA	NA	NA	NA	NA	NA
EBG00001182611	0	0	NA	NA	NA	NA
EBG00001182612	0	0	NA	NA	NA	NA
EBG00001182613	0	0	NA	NA	NA	NA
EBG00001182614	0	0	NA	NA	NA	NA
EBG00001182615	0	1.34168	-1.7481	0.4598	0.29311	FALSE
EBG00001182616	1051.03	591.158	0.83019	2.9654e-29	2.1433e-28	FALSE
EBG00001182617	0	0	NA	NA	NA	NA
EBG00001182618	830.56	314.772	1.3998	3.2173e-53	4.5861e-52	TRUE
EBG00001182619	12.4814	9.09359	0.45685	0.4792	0.30359	FALSE
EBG00001182620	NA	NA	NA	NA	NA	NA
Novel00001	1208.7	940.739	0.36158	2.7415e-08	6.3086e-08	FALSE
Novel00002	NA	NA	NA	NA	NA	NA
Novel00003	NA	NA	NA	NA	NA	NA
Novel00004	0	0	-1.9001	0.68021	0.38914	FALSE
Novel00005	NA	NA	NA	NA	NA	NA
Novel00006	NA	NA	NA	NA	NA	NA
Novel00007	NA	NA	NA	NA	NA	NA
Novel00008	NA	NA	NA	NA	NA	NA
Novel00009	NA	NA	NA	NA	NA	NA
Novel00010	NA	NA	NA	NA	NA	NA
Novel00011	NA	NA	NA	NA	NA	NA
Novel00012	54.2191	67.4565	-0.31516	0.20883	0.15115	FALSE
Novel00013	NA	NA	NA	NA	NA	NA
Novel00014	NA	NA	NA	NA	NA	NA
Novel00015	NA	NA	NA	NA	NA	NA
Novel00016	NA	NA	NA	NA	NA	NA
Novel00017	NA	NA	NA	NA	NA	NA
Novel00018	NA	NA	NA	NA	NA	NA
Novel00019	NA	NA	NA	NA	NA	NA
Novel00020	1.69747	5.7394	-1.7575	0.12491	0.097121	FALSE
Novel00021	61.2086	33.5419	0.86777	0.0048775	0.0057539	FALSE
Novel00022	NA	NA	NA	NA	NA	NA
Novel00023	308.14	342.575	-0.15283	0.13912	0.10662	FALSE
Novel00024	NA	NA	NA	NA	NA	NA
							Table S3. Genome-wide differrential expression analysis.
